# Supplementary material for: Oral Microbiome and Constipation: A Causal Link Revealed by Mendelian Randomization
Source: JGH Open. 2026 Mar 25;10(3):e70390. doi: 10.1002/jgh3.70390 (PMC13098054; doi:10.1002/jgh3.70390)
Supplement: Supplementary file 1 — Table S1: All MR Results between saliva oral microbiome and constipation. Table S2: All MR Results between tongue oral microbiome and constipation. Table S3: MR harmonize data for saliva oral microbiome analysis. Table S4: MR harmonize data for tongue oral microbiome analysis. [file JGH3-10-e70390-s001.xlsx]

## Sheet: Sheet1
Table of Contents of Supplementary Tables
Supplemental table1	MR_Results_saliva
Supplemental table2	MR_Results_tongue
Supplemental table3	MR_harmonize_saliva
Supplemental table4	MR_harmonize_tongue

## Sheet: Supplemental table1
id.exposure	id.outcome	outcome	exposure	method	nsnp	b	se	pval	lo_ci	up_ci	or	or_lci95	or_uci95	qvalue
pheno.1346	GCST90018609	constipation	k__Bacteria|p__Campylobacterota|c__Campylobacteria|o__Campylobacterales|f__Campylobacteraceae|g__Campylobacter_A|s__Campylobacter_A_rectus_mgs_1402	Inverse variance weighted	4	-0.00980104	0.522584	0.985037	-1.03407	1.01446	0.990247	0.355558	2.75788	0.988689
pheno.305	GCST90018609	constipation	k__Bacteria|p__Actinobacteriota|c__Coriobacteriia|o__Coriobacteriales|f__Atopobiaceae|g__Lancefieldella|s__unclassified_mgs_1777	Inverse variance weighted	3	-0.0111047	0.553418	0.983991	-1.0958	1.07359	0.988957	0.334271	2.92588	0.988689
pheno.1346	GCST90018609	constipation	k__Bacteria|p__Spirochaetota|c__Spirochaetia|o__Treponematales|f__Treponemataceae|g__Treponema_B|s__Treponema_B_denticola_mgs_3534	Weighted median	3	1.5351	0.754844	0.0419848	0.0556099	3.0146	4.64181	1.05719	20.3809	0.988689
pheno.3589	GCST90018609	constipation	k__Bacteria|p__Campylobacterota|c__Campylobacteria|o__Campylobacterales|f__Campylobacteraceae|g__Campylobacter_A|s__unclassified_mgs_1427	Inverse variance weighted	3	-0.0232471	1.00562	0.981557	-1.99427	1.94778	0.977021	0.136113	7.01307	0.988689
pheno.2493	GCST90018609	constipation	k__Bacteria|p__Firmicutes|c__Bacilli|o__Erysipelotrichales|f__Erysipelotrichaceae|g__Solobacterium|s__unclassified_mgs_1901	Weighted median	3	-1.24324	0.67912	0.0671501	-2.57432	0.0878321	0.288447	0.0762057	1.0918	0.988689
pheno.915	GCST90018609	constipation	k__Bacteria|p__Proteobacteria|c__Gammaproteobacteria|o__Enterobacterales|f__Pasteurellaceae|g__Aggregatibacter|s__unclassified_mgs_1250	Inverse variance weighted	3	-0.017623	0.663707	0.978817	-1.31849	1.28324	0.982531	0.26754	3.60832	0.988689
pheno.624	GCST90018609	constipation	k__Bacteria|p__Spirochaetota|c__Spirochaetia|o__Treponematales|f__Treponemataceae|g__Treponema_C|s__unclassified_mgs_1211	Weighted median	3	1.19405	0.669446	0.0744826	-0.118065	2.50616	3.30042	0.888638	12.2578	0.988689
pheno.119	GCST90018609	constipation	k__Bacteria|p__Patescibacteria|c__Saccharimonadia|o__Saccharimonadales|f__Saccharimonadaceae|g__unclassified_mgs_1773|s__unclassified_mgs_1773	Inverse variance weighted	3	-0.0399192	0.862096	0.963067	-1.72963	1.64979	0.960867	0.17735	5.20588	0.988689
pheno.3139	GCST90018609	constipation	k__Bacteria|p__Proteobacteria|c__Gammaproteobacteria|o__Burkholderiales|f__Neisseriaceae|g__Neisseria|s__unclassified_mgs_3316	Inverse variance weighted	3	0.0308031	0.481932	0.949037	-0.913783	0.97539	1.03128	0.401004	2.6522	0.988689
pheno.2284	GCST90018609	constipation	k__Bacteria|p__Campylobacterota|c__Campylobacteria|o__Campylobacterales|f__Campylobacteraceae|g__Campylobacter_A|s__unclassified_mgs_2521	MR Egger	4	-38.6377	13.6469	0.105394	-65.3856	-11.8899	1.65901e-17	4.0124e-29	6.85948e-06	0.988689
pheno.915	GCST90018609	constipation	k__Bacteria|p__Bacteroidota|c__Bacteroidia|o__Flavobacteriales|f__Flavobacteriaceae|g__Capnocytophaga|s__unclassified_mgs_2174	Weighted median	3	1.17918	0.729206	0.105863	-0.250066	2.60842	3.2517	0.778749	13.5776	0.988689
pheno.2582	GCST90018609	constipation	k__Bacteria|p__Firmicutes|c__Clostridia|o__Peptostreptococcales|f__Anaerovoracaceae|g__Mogibacterium|s__Mogibacterium_timidum_mgs_310	Inverse variance weighted	3	0.043538	0.676516	0.948687	-1.28243	1.36951	1.0445	0.277362	3.93342	0.988689
pheno.659	GCST90018609	constipation	k__Bacteria|p__Firmicutes|c__Bacilli|o__Lactobacillales|f__Streptococcaceae|g__Streptococcus|s__unclassified_mgs_2740	Inverse variance weighted	4	0.0272253	0.421388	0.948486	-0.798696	0.853147	1.0276	0.449915	2.34702	0.988689
pheno.763	GCST90018609	constipation	k__Bacteria|p__Firmicutes|c__Bacilli|o__Lactobacillales|f__Streptococcaceae|g__Streptococcus|s__unclassified_mgs_354	Inverse variance weighted	3	0.058386	0.477853	0.902753	-0.878207	0.994979	1.06012	0.415527	2.70467	0.988689
pheno.3139	GCST90018609	constipation	k__Bacteria|p__Proteobacteria|c__Gammaproteobacteria|o__Enterobacterales|f__Pasteurellaceae|g__Aggregatibacter|s__Aggregatibacter_sp000466335_mgs_3131	Weighted median	3	-0.842054	0.588412	0.152413	-1.99534	0.311234	0.430825	0.135967	1.36511	0.988689
pheno.309	GCST90018609	constipation	k__Bacteria|p__Proteobacteria|c__Gammaproteobacteria|o__Enterobacterales|f__Pasteurellaceae|g__Haemophilus_D|s__unclassified_mgs_3384	Inverse variance weighted	3	0.115942	0.939386	0.901772	-1.72525	1.95714	1.12293	0.178128	7.07904	0.988689
pheno.2207	GCST90018609	constipation	k__Bacteria|p__Actinobacteriota|c__Actinobacteria|o__Actinomycetales|f__Actinomycetaceae|g__Pauljensenia|s__Pauljensenia_sp000308055_mgs_3250	Weighted median	4	-0.834238	0.595786	0.161444	-2.00198	0.333502	0.434205	0.135068	1.39585	0.988689
pheno.661	GCST90018609	constipation	k__Bacteria|p__Firmicutes|c__Bacilli|o__Lactobacillales|f__Streptococcaceae|g__Streptococcus|s__Streptococcus_sinensis_mgs_638	Weighted median	3	0.872446	0.624694	0.162535	-0.351955	2.09685	2.39276	0.703312	8.14046	0.988689
pheno.2971	GCST90018609	constipation	k__Bacteria|p__Actinobacteriota|c__Coriobacteriia|o__Coriobacteriales|f__Atopobiaceae|g__Lancefieldella|s__unclassified_mgs_1888	Weighted median	3	1.06463	0.798725	0.182561	-0.500871	2.63013	2.89977	0.606003	13.8756	0.988689
pheno.2184	GCST90018609	constipation	k__Bacteria|p__Bacteroidota|c__Bacteroidia|o__Bacteroidales|f__Bacteroidaceae|g__Prevotella|s__unclassified_mgs_1369	Inverse variance weighted	3	-0.110176	0.833506	0.894839	-1.74385	1.5235	0.895676	0.174846	4.58824	0.988689
pheno.915	GCST90018609	constipation	k__Bacteria|p__Proteobacteria|c__Gammaproteobacteria|o__Enterobacterales|f__Pasteurellaceae|g__Aggregatibacter|s__unclassified_mgs_1480	MR Egger	3	-117.3	36.957	0.194309	-189.735	-44.8638	1.14138e-51	3.97153e-83	3.2802e-20	0.988689
pheno.1217	GCST90018609	constipation	k__Bacteria|p__Firmicutes|c__Clostridia|o__Lachnospirales|f__Lachnospiraceae|g__Lachnoanaerobaculum|s__Lachnoanaerobaculum_sp000296385_mgs_2683	Inverse variance weighted	3	0.0891821	0.649123	0.890724	-1.1831	1.36146	1.09328	0.306328	3.9019	0.988689
pheno.97	GCST90018609	constipation	k__Bacteria|p__Firmicutes|c__Clostridia|o__4C28d-15|f__CAG-917|g__unclassified_mgs_1695|s__unclassified_mgs_1695	MR Egger	3	64.1822	24.574	0.232787	16.0171	112.347	7.48136e+27	9.03914e+06	6.19204e+48	0.988689
pheno.3203	GCST90018609	constipation	k__Bacteria|p__Actinobacteriota|c__Actinobacteria|o__Actinomycetales|f__Actinomycetaceae|g__Pauljensenia|s__unclassified_mgs_2054	MR Egger	4	8.13455	4.94603	0.24177	-1.55966	17.8288	3410.29	0.210207	5.53269e+07	0.988689
pheno.2883	GCST90018609	constipation	k__Bacteria|p__Spirochaetota|c__Spirochaetia|o__Treponematales|f__Treponemataceae|g__Treponema_D|s__unclassified_mgs_3299	Weighted median	4	-0.809994	0.697467	0.245505	-2.17703	0.557041	0.444861	0.113378	1.7455	0.988689
pheno.2678	GCST90018609	constipation	k__Bacteria|p__Spirochaetota|c__Spirochaetia|o__Treponematales|f__Treponemataceae|g__Treponema_D|s__unclassified_mgs_1730	MR Egger	4	-33.0075	20.4486	0.247842	-73.0867	7.07172	4.62423e-15	1.81497e-32	1178.17	0.988689
pheno.3203	GCST90018609	constipation	k__Bacteria|p__Spirochaetota|c__Spirochaetia|o__Treponematales|f__Treponemataceae|g__unclassified_mgs_2387|s__unclassified_mgs_2387	Inverse variance weighted	3	-0.14236	0.986507	0.885258	-2.07591	1.79119	0.867309	0.125442	5.9966	0.988689
pheno.3362	GCST90018609	constipation	k__Bacteria|p__Actinobacteriota|c__Coriobacteriia|o__Coriobacteriales|f__Atopobiaceae|g__Lancefieldella|s__unclassified_mgs_1822	Inverse variance weighted	4	0.0711297	0.401155	0.859263	-0.715135	0.857394	1.07372	0.489126	2.35701	0.988689
pheno.2145	GCST90018609	constipation	k__Bacteria|p__Firmicutes|c__Clostridia|o__4C28d-15|f__CAG-917|g__unclassified_mgs_1695|s__unclassified_mgs_1695	Inverse variance weighted	3	-0.235325	1.27783	0.853887	-2.73986	2.26921	0.790314	0.0645791	9.67179	0.988689
pheno.2972	GCST90018609	constipation	k__Bacteria|p__Firmicutes|c__Bacilli|o__Lactobacillales|f__Streptococcaceae|g__Streptococcus|s__unclassified_mgs_1285	Weighted median	3	0.618348	0.54663	0.257971	-0.453047	1.68974	1.85586	0.635688	5.41809	0.988689
pheno.447	GCST90018609	constipation	k__Bacteria|p__Bacteroidota|c__Bacteroidia|o__Bacteroidales|f__Bacteroidaceae|g__Prevotella|s__Prevotella_nanceiensis_mgs_3029	Inverse variance weighted	3	0.135875	0.688271	0.843503	-1.21314	1.48489	1.14554	0.297264	4.41446	0.988689
pheno.309	GCST90018609	constipation	k__Bacteria|p__Patescibacteria|c__Saccharimonadia|o__Saccharimonadales|f__Saccharimonadaceae|g__TM7x|s__unclassified_mgs_660	MR Egger	3	-47.7784	22.3583	0.27864	-91.6006	-3.95625	1.77864e-21	1.65331e-40	0.0191347	0.988689
pheno.168	GCST90018609	constipation	k__Bacteria|p__Firmicutes|c__Negativicutes|o__Selenomonadales|f__Selenomonadaceae|g__Centipeda|s__Centipeda_massiliensis_mgs_3300	Weighted median	3	0.718787	0.671742	0.284604	-0.597829	2.0354	2.05194	0.550005	7.65533	0.988689
pheno.2487	GCST90018609	constipation	k__Bacteria|p__Spirochaetota|c__Spirochaetia|o__Treponematales|f__Treponemataceae|g__Treponema_D|s__unclassified_mgs_1730	Weighted median	4	-0.684935	0.646774	0.289599	-1.95261	0.582742	0.504123	0.141903	1.79094	0.988689
pheno.34	GCST90018609	constipation	k__Bacteria|p__Actinobacteriota|c__Actinobacteria|o__Actinomycetales|f__Actinomycetaceae|g__Pauljensenia|s__unclassified_mgs_1578	Inverse variance weighted	3	0.110656	0.555765	0.84218	-0.978644	1.19995	1.11701	0.375821	3.31997	0.988689
pheno.2622	GCST90018609	constipation	k__Bacteria|p__Campylobacterota|c__Campylobacteria|o__Campylobacterales|f__Campylobacteraceae|g__Campylobacter_A|s__Campylobacter_A_concisus_F_mgs_1384	Inverse variance weighted	3	0.144856	0.686254	0.832824	-1.2002	1.48991	1.15587	0.301133	4.43672	0.988689
pheno.3432	GCST90018609	constipation	k__Bacteria|p__Actinobacteriota|c__Actinobacteria|o__Actinomycetales|f__Actinomycetaceae|g__Pauljensenia|s__unclassified_mgs_1228	Weighted median	3	-0.842559	0.857245	0.325672	-2.52276	0.837641	0.430607	0.080238	2.31091	0.988689
pheno.624	GCST90018609	constipation	k__Bacteria|p__Campylobacterota|c__Campylobacteria|o__Campylobacterales|f__Campylobacteraceae|g__Campylobacter_A|s__unclassified_mgs_2113	Weighted median	3	0.696471	0.714369	0.329587	-0.703692	2.09663	2.00666	0.494755	8.13874	0.988689
pheno.3724	GCST90018609	constipation	k__Bacteria|p__Actinobacteriota|c__Actinobacteria|o__Mycobacteriales|f__Mycobacteriaceae|g__Corynebacterium|s__unclassified_mgs_228	Weighted median	3	-0.575314	0.600081	0.337696	-1.75147	0.600845	0.562528	0.173518	1.82366	0.988689
pheno.3285	GCST90018609	constipation	k__Bacteria|p__Bacteroidota|c__Bacteroidia|o__Bacteroidales|f__Bacteroidaceae|g__F0040|s__unclassified_mgs_2200	Weighted median	3	0.529681	0.553344	0.338448	-0.554874	1.61424	1.69839	0.574145	5.02405	0.988689
pheno.3304	GCST90018609	constipation	k__Bacteria|p__Proteobacteria|c__Gammaproteobacteria|o__Enterobacterales|f__Pasteurellaceae|g__Haemophilus_D|s__unclassified_mgs_3140	Inverse variance weighted	4	-0.107436	0.45409	0.812969	-0.997452	0.782579	0.898134	0.368818	2.18711	0.988689
pheno.2493	GCST90018609	constipation	k__Bacteria|p__Firmicutes|c__Clostridia|o__Lachnospirales|f__Lachnospiraceae|g__Lachnoanaerobaculum|s__Lachnoanaerobaculum_sp000296385_mgs_2683	MR Egger	3	-114.481	68.6147	0.343738	-248.966	20.0033	1.91125e-50	7.50416e-109	4.86782e+08	0.988689
pheno.3231	GCST90018609	constipation	k__Bacteria|p__Actinobacteriota|c__Actinobacteria|o__Mycobacteriales|f__Mycobacteriaceae|g__Corynebacterium|s__unclassified_mgs_228	MR Egger	3	-30.8749	18.5614	0.344594	-67.2553	5.50547	3.90119e-14	6.18586e-30	246.034	0.988689
pheno.3589	GCST90018609	constipation	k__Bacteria|p__Proteobacteria|c__Gammaproteobacteria|o__Enterobacterales|f__Pasteurellaceae|g__Aggregatibacter|s__unclassified_mgs_1480	Inverse variance weighted	3	0.318752	1.3195	0.809113	-2.26746	2.90497	1.37541	0.103575	18.2646	0.988689
pheno.3285	GCST90018609	constipation	k__Bacteria|p__Firmicutes|c__Bacilli|o__Staphylococcales|f__Gemellaceae|g__Gemella|s__Gemella_sp002871655_mgs_708	MR Egger	4	-22.9483	19.3417	0.357276	-60.8581	14.9615	1.08063e-10	3.71247e-27	3.14553e+06	0.988689
pheno.601	GCST90018609	constipation	k__Bacteria|p__Campylobacterota|c__Campylobacteria|o__Campylobacterales|f__Campylobacteraceae|g__Campylobacter_A|s__unclassified_mgs_1900	MR Egger	4	-19.0071	16.1444	0.360198	-50.6503	12.636	5.56292e-09	1.00664e-22	307420	0.988689
pheno.325	GCST90018609	constipation	k__Bacteria|p__Firmicutes|c__Negativicutes|o__Selenomonadales|f__Selenomonadaceae|g__Selenomonas|s__unclassified_mgs_353	MR Egger	3	72.1134	47.4408	0.370439	-20.8705	165.097	2.08184e+31	8.63058e-10	5.02176e+71	0.988689
pheno.950	GCST90018609	constipation	k__Bacteria|p__Patescibacteria|c__Saccharimonadia|o__Saccharimonadales|f__Saccharimonadaceae|g__TM7x|s__unclassified_mgs_660	Inverse variance weighted	3	0.290181	1.12118	0.795776	-1.90733	2.4877	1.33667	0.148476	12.0335	0.988689
pheno.661	GCST90018609	constipation	k__Bacteria|p__Actinobacteriota|c__Actinobacteria|o__Propionibacteriales|f__Propionibacteriaceae|g__Cutibacterium	Inverse variance weighted	5	0.0958354	0.363562	0.792088	-0.616747	0.808418	1.10058	0.539697	2.24435	0.988689
pheno.2647	GCST90018609	constipation	k__Bacteria|p__Campylobacterota|c__Campylobacteria|o__Campylobacterales|f__Campylobacteraceae|g__Campylobacter_A|s__unclassified_mgs_2501	Weighted median	3	0.531607	0.597273	0.373435	-0.639048	1.70226	1.70167	0.527795	5.48635	0.988689
pheno.134	GCST90018609	constipation	k__Bacteria|p__Proteobacteria|c__Gammaproteobacteria|o__Enterobacterales|f__Pasteurellaceae|g__Haemophilus|s__unclassified_mgs_1374	Inverse variance weighted	3	0.144235	0.528187	0.784795	-0.891012	1.17948	1.15516	0.41024	3.25269	0.988689
pheno.2678	GCST90018609	constipation	k__Bacteria|p__Firmicutes|c__Bacilli|o__Lactobacillales|f__Streptococcaceae|g__Streptococcus|s__Streptococcus_mitis_I_mgs_2032	Weighted median	3	-0.590818	0.673849	0.380606	-1.91156	0.729927	0.553874	0.147849	2.07493	0.988689
pheno.305	GCST90018609	constipation	k__Bacteria|p__Actinobacteriota|c__Coriobacteriia|o__Coriobacteriales|f__Atopobiaceae|g__Lancefieldella|s__Lancefieldella_sp000564995_mgs_1829	Inverse variance weighted	3	-0.147457	0.523903	0.778359	-1.17431	0.879393	0.8629	0.309033	2.40944	0.988689
pheno.916	GCST90018609	constipation	k__Bacteria|p__Firmicutes|c__Bacilli|o__Lactobacillales|f__Streptococcaceae|g__Streptococcus|s__Streptococcus_mitis_I_mgs_2032	Inverse variance weighted	3	-0.176009	0.605767	0.771391	-1.36331	1.01129	0.83861	0.255812	2.74916	0.988689
pheno.2184	GCST90018609	constipation	k__Bacteria|p__Patescibacteria|c__Saccharimonadia|o__Saccharimonadales|f__Saccharimonadaceae|g__TM7x|s__unclassified_mgs_3237	MR Egger	3	-35.1198	24.8659	0.392218	-83.8569	13.6173	5.5933e-16	3.81426e-37	820212	0.988689
pheno.125	GCST90018609	constipation	k__Bacteria|p__Firmicutes|c__Bacilli|o__Lactobacillales|f__Aerococcaceae|g__Granulicatella|s__unclassified_mgs_2259	Weighted median	5	-0.385607	0.452491	0.394111	-1.27249	0.501276	0.680038	0.280133	1.65083	0.988689
pheno.1229	GCST90018609	constipation	k__Bacteria|p__Firmicutes|c__Bacilli|o__Lactobacillales|f__Streptococcaceae|g__Streptococcus|s__Streptococcus_infantis_mgs_1725	Weighted median	4	0.557678	0.672191	0.406741	-0.759817	1.87517	1.74661	0.467752	6.52195	0.988689
pheno.119	GCST90018609	constipation	k__Bacteria|p__Actinobacteriota|c__Coriobacteriia|o__Coriobacteriales|f__Atopobiaceae|g__Lancefieldella|s__Lancefieldella_sp000564995_mgs_1829	MR Egger	3	-26.056	19.4339	0.407972	-64.1464	12.0344	4.83097e-12	1.38544e-28	168454	0.988689
pheno.3350	GCST90018609	constipation	k__Bacteria|p__Firmicutes|c__Clostridia|o__Peptostreptococcales|f__Anaerovoracaceae|g__Mogibacterium|s__Mogibacterium_timidum_mgs_310	MR Egger	3	-26.022	19.4439	0.408527	-64.132	12.088	4.99808e-12	1.40554e-28	177731	0.988689
pheno.125	GCST90018609	constipation	k__Bacteria|p__Firmicutes|c__Clostridia|o__Lachnospirales|f__Lachnospiraceae|g__Catonella|s__unclassified_mgs_916	MR Egger	3	28.1544	21.061	0.408871	-13.1251	69.434	1.6878e+12	1.99456e-06	1.42822e+30	0.988689
pheno.2575	GCST90018609	constipation	k__Bacteria|p__Spirochaetota|c__Spirochaetia|o__Treponematales|f__Treponemataceae|g__Treponema_D|s__unclassified_mgs_1730	Inverse variance weighted	4	-0.17138	0.57953	0.767442	-1.30726	0.964498	0.842501	0.270561	2.62347	0.988689
pheno.168	GCST90018609	constipation	k__Bacteria|p__Firmicutes|c__Bacilli|o__Lactobacillales|f__Streptococcaceae|g__Streptococcus|s__Streptococcus_infantis_mgs_1725	Inverse variance weighted	4	0.165242	0.538786	0.759077	-0.890778	1.22126	1.17968	0.410336	3.39147	0.988689
pheno.2020	GCST90018609	constipation	k__Bacteria|p__Actinobacteriota|c__Coriobacteriia|o__Coriobacteriales|f__Atopobiaceae|g__Lancefieldella|s__unclassified_mgs_1777	MR Egger	3	27.5403	22.0235	0.42943	-15.6257	70.7063	9.13262e+11	1.63617e-07	5.09755e+30	0.988689
pheno.3299	GCST90018609	constipation	k__Bacteria|p__Patescibacteria|c__Saccharimonadia|o__Saccharimonadales|f__Saccharimonadaceae|g__TM7x|s__unclassified_mgs_3245	Weighted median	3	0.528548	0.671779	0.431406	-0.78814	1.84524	1.69647	0.45469	6.32959	0.988689
pheno.447	GCST90018609	constipation	k__Bacteria|p__Firmicutes|c__Bacilli|o__Lactobacillales|f__Streptococcaceae|g__Streptococcus|s__unclassified_mgs_2033	Weighted median	3	-0.473954	0.611509	0.438306	-1.67251	0.724604	0.622536	0.187775	2.06391	0.988689
pheno.2716	GCST90018609	constipation	k__Bacteria|p__Firmicutes|c__Bacilli|o__Lactobacillales|f__Streptococcaceae|g__Streptococcus|s__unclassified_mgs_1285	MR Egger	3	13.9711	11.8191	0.447	-9.19427	37.1366	1.1684e+06	0.00010162	1.34339e+16	0.988689
pheno.2055	GCST90018609	constipation	k__Bacteria|p__Patescibacteria|c__Saccharimonadia|o__Saccharimonadales|f__Saccharimonadaceae|g__TM7x|s__unclassified_mgs_1468	Inverse variance weighted	4	-0.205408	0.665858	0.757712	-1.51049	1.09967	0.814315	0.220802	3.00319	0.988689
pheno.916	GCST90018609	constipation	k__Bacteria|p__Firmicutes|c__Clostridia|o__Peptostreptococcales|f__Filifactoraceae|g__Peptoanaerobacter	MR Egger	3	11.3339	9.62585	0.448235	-7.53275	30.2006	83609.4	0.000535265	1.30599e+13	0.988689
pheno.460	GCST90018609	constipation	k__Bacteria|p__Campylobacterota|c__Campylobacteria|o__Campylobacterales|f__Campylobacteraceae|g__Campylobacter_A|s__Campylobacter_A_concisus_F_mgs_1384	Weighted median	3	0.520539	0.690321	0.450817	-0.83249	1.87357	1.68293	0.434965	6.51149	0.988689
pheno.2647	GCST90018609	constipation	k__Bacteria|p__Campylobacterota|c__Campylobacteria|o__Campylobacterales|f__Campylobacteraceae|g__Campylobacter_A|s__unclassified_mgs_2521	Weighted median	4	0.545834	0.724306	0.451092	-0.873806	1.96547	1.72605	0.41736	7.1383	0.988689
pheno.3231	GCST90018609	constipation	k__Bacteria|p__Proteobacteria|c__Gammaproteobacteria|o__Enterobacterales|f__Pasteurellaceae|g__Haemophilus_D|s__unclassified_mgs_3140	MR Egger	4	36.596	39.7778	0.45469	-41.3685	114.561	7824268646951200	1.08117e-18	5.6623e+49	0.988689
pheno.259	GCST90018609	constipation	k__Bacteria|p__Firmicutes|c__Bacilli|o__Lactobacillales|f__Aerococcaceae|g__Granulicatella|s__unclassified_mgs_2621	Inverse variance weighted	4	-0.134293	0.426181	0.752681	-0.969608	0.701023	0.874334	0.379232	2.01581	0.988689
pheno.2207	GCST90018609	constipation	k__Bacteria|p__Firmicutes|c__Negativicutes|o__Selenomonadales|f__Selenomonadaceae|g__Centipeda|s__Centipeda_massiliensis_mgs_3300	MR Egger	3	22.335	19.824	0.462127	-16.52	61.1901	5.01158e+09	6.69014e-08	3.75417e+26	0.988689
pheno.2060	GCST90018609	constipation	k__Bacteria|p__Campylobacterota|c__Campylobacteria|o__Campylobacterales|f__Campylobacteraceae|g__Campylobacter_A|s__unclassified_mgs_1157	Inverse variance weighted	4	0.163443	0.503677	0.74556	-0.823765	1.15065	1.17756	0.438777	3.16025	0.988689
pheno.2487	GCST90018609	constipation	k__Bacteria|p__Firmicutes|c__Clostridia|o__Lachnospirales|f__Lachnospiraceae|g__Johnsonella|s__Johnsonella_ignava_mgs_276	Inverse variance weighted	3	0.231386	0.686832	0.736201	-1.1148	1.57758	1.26035	0.327979	4.8432	0.988689
pheno.1572	GCST90018609	constipation	k__Bacteria|p__Campylobacterota|c__Campylobacteria|o__Campylobacterales|f__Campylobacteraceae|g__Campylobacter_A|s__Campylobacter_A_concisus_T_mgs_1067	Inverse variance weighted	3	0.170686	0.491532	0.728401	-0.792718	1.13409	1.18612	0.452613	3.10834	0.988689
pheno.740	GCST90018609	constipation	k__Bacteria|p__Firmicutes|c__Bacilli|o__RF39|f__unclassified_mgs_1766	Weighted median	3	0.59677	0.836903	0.475803	-1.04356	2.2371	1.81624	0.352199	9.36612	0.988689
pheno.3458	GCST90018609	constipation	k__Bacteria|p__Firmicutes|c__Negativicutes|o__Selenomonadales|f__Selenomonadaceae|g__Selenomonas|s__unclassified_mgs_353	Weighted median	3	-0.507234	0.717019	0.479305	-1.91259	0.898123	0.602159	0.147697	2.45499	0.988689
pheno.2575	GCST90018609	constipation	k__Bacteria|p__Bacteroidota|c__Bacteroidia|o__Bacteroidales|f__Bacteroidaceae|g__Prevotella|s__Prevotella_nanceiensis_mgs_3029	MR Egger	3	-75.3297	70.9112	0.480771	-214.316	63.6562	1.92623e-33	8.39197e-94	4.42134e+27	0.988689
pheno.3203	GCST90018609	constipation	k__Bacteria|p__Proteobacteria|c__Gammaproteobacteria|o__Enterobacterales|f__Pasteurellaceae|g__Aggregatibacter|s__unclassified_mgs_1250	MR Egger	3	-300.963	285.094	0.482766	-859.746	257.821	1.96565e-131	0	9.33466e+111	0.988689
pheno.2647	GCST90018609	constipation	k__Bacteria|p__Spirochaetota|c__Spirochaetia|o__Treponematales|f__Treponemataceae|g__Treponema_A|s__unclassified_mgs_3206	Inverse variance weighted	3	0.204709	0.574062	0.721393	-0.920452	1.32987	1.22717	0.398339	3.78055	0.988689
pheno.2184	GCST90018609	constipation	k__Bacteria|p__Bacteroidota|c__Bacteroidia|o__Bacteroidales|f__UBA932|g__RC9|s__unclassified_mgs_2762	Inverse variance weighted	3	0.182191	0.480325	0.70446	-0.759246	1.12363	1.19984	0.468019	3.07599	0.988689
pheno.2055	GCST90018609	constipation	k__Bacteria|p__Proteobacteria|c__Gammaproteobacteria|o__Enterobacterales|f__Pasteurellaceae|g__Haemophilus|s__unclassified_mgs_1374	MR Egger	3	-25.9277	25.2913	0.492091	-75.4987	23.6433	5.49213e-12	1.62681e-33	1.85415e+10	0.988689
pheno.2622	GCST90018609	constipation	k__Bacteria|p__Patescibacteria|c__Saccharimonadia|o__Saccharimonadales|f__Saccharimonadaceae|g__unclassified_mgs_72|s__unclassified_mgs_72	Inverse variance weighted	4	0.220588	0.546332	0.686387	-0.850222	1.2914	1.24681	0.42732	3.63787	0.988689
pheno.2055	GCST90018609	constipation	k__Bacteria|p__Patescibacteria|c__Saccharimonadia|o__Saccharimonadales|f__Saccharimonadaceae|g__Saccharimonas|s__unclassified_mgs_416	Weighted median	3	0.549793	0.805196	0.494729	-1.02839	2.12798	1.73289	0.357582	8.39785	0.988689
pheno.1217	GCST90018609	constipation	k__Bacteria|p__Spirochaetota|c__Spirochaetia|o__Treponematales|f__Treponemataceae|g__unclassified_mgs_2387|s__unclassified_mgs_2387	MR Egger	3	-89.3536	89.2369	0.499584	-264.258	85.5506	1.56392e-39	1.71503e-115	1.42613e+37	0.988689
pheno.3285	GCST90018609	constipation	k__Bacteria|p__Campylobacterota|c__Campylobacteria|o__Campylobacterales|f__Campylobacteraceae|g__Campylobacter_A|s__Campylobacter_A_rectus_mgs_1402	MR Egger	4	-6.20712	7.59528	0.499662	-21.0939	8.67964	0.00201504	6.90316e-10	5881.9	0.988689
pheno.2657	GCST90018609	constipation	k__Bacteria|p__Firmicutes|c__Bacilli|o__Staphylococcales|f__Gemellaceae|g__Gemella|s__Gemella_sp002871655_mgs_708	Weighted median	4	0.362798	0.538346	0.500367	-0.692361	1.41796	1.43735	0.500393	4.12868	0.988689
pheno.1325	GCST90018609	constipation	k__Bacteria|p__Spirochaetota|c__Spirochaetia|o__Treponematales|f__Treponemataceae|g__Treponema_D|s__unclassified_mgs_3299	MR Egger	4	20.3526	25.01	0.50125	-28.667	69.3722	6.90269e+08	3.54861e-13	1.3427e+30	0.988689
pheno.294	GCST90018609	constipation	k__Bacteria|p__Spirochaetota|c__Spirochaetia|o__Treponematales|f__Treponemataceae|g__Treponema_B|s__Treponema_B_putidum_mgs_619	Weighted median	3	-0.465932	0.696692	0.503637	-1.83145	0.899584	0.62755	0.160181	2.45858	0.988689
pheno.1229	GCST90018609	constipation	k__Bacteria|p__Campylobacterota|c__Campylobacteria|o__Campylobacterales|f__Campylobacteraceae|g__Campylobacter_A|s__Campylobacter_A_concisus_T_mgs_1067	Weighted median	3	0.418281	0.630693	0.507197	-0.817877	1.65444	1.51935	0.441368	5.23015	0.988689
pheno.2604	GCST90018609	constipation	k__Bacteria|p__Bacteroidota|c__Bacteroidia|o__Bacteroidales|f__Bacteroidaceae|g__Prevotella|s__unclassified_mgs_803	MR Egger	3	10.8003	11.0848	0.508275	-10.9259	32.5265	49035.4	1.79864e-05	133683026229829	0.988689
pheno.601	GCST90018609	constipation	k__Bacteria|p__Spirochaetota|c__Spirochaetia|o__Treponematales|f__Treponemataceae|g__unclassified_mgs_2387|s__unclassified_mgs_2387	Weighted median	3	-0.489715	0.747959	0.512639	-1.95571	0.976286	0.612801	0.141463	2.65458	0.988689
pheno.129	GCST90018609	constipation	k__Bacteria|p__Campylobacterota|c__Campylobacteria|o__Campylobacterales|f__Campylobacteraceae|g__Campylobacter_A|s__unclassified_mgs_1157	Weighted median	4	0.427544	0.655757	0.514411	-0.85774	1.71283	1.53349	0.424119	5.54462	0.988689
pheno.3139	GCST90018609	constipation	k__Bacteria|p__Spirochaetota|c__Spirochaetia|o__Treponematales|f__Treponemataceae|g__Treponema_B|s__Treponema_B_putidum_mgs_619	MR Egger	3	-29.067	30.7516	0.517924	-89.3401	31.2061	2.37885e-13	1.58517e-39	3.56992e+13	0.988689
pheno.2716	GCST90018609	constipation	k__Bacteria|p__Campylobacterota|c__Campylobacteria|o__Campylobacterales|f__Campylobacteraceae|g__Campylobacter_A|s__unclassified_mgs_1900	Weighted median	4	0.46172	0.716001	0.519018	-0.941642	1.86508	1.5868	0.389987	6.45647	0.988689
pheno.2346	GCST90018609	constipation	k__Bacteria|p__Patescibacteria|c__Saccharimonadia|o__Saccharimonadales|f__Saccharimonadaceae|g__Saccharimonas|s__unclassified_mgs_416	MR Egger	3	53.0597	56.4746	0.519841	-57.6305	163.75	1.10538e+23	9.36221e-26	1.30511e+71	0.988689
pheno.3142	GCST90018609	constipation	k__Bacteria|p__Campylobacterota|c__Campylobacteria|o__Campylobacterales|f__Campylobacteraceae|g__Campylobacter_A|s__unclassified_mgs_1514	Inverse variance weighted	4	0.22965	0.558254	0.6808	-0.864527	1.32383	1.25816	0.421251	3.75778	0.988689
pheno.950	GCST90018609	constipation	k__Bacteria|p__Firmicutes|c__Bacilli|o__Lactobacillales|f__Aerococcaceae|g__Granulicatella|s__unclassified_mgs_1555	Inverse variance weighted	3	0.247729	0.586986	0.672999	-0.902763	1.39822	1.28111	0.405448	4.048	0.988689
pheno.950	GCST90018609	constipation	k__Bacteria|p__Proteobacteria|c__Gammaproteobacteria|o__Enterobacterales|f__Pasteurellaceae|g__Haemophilus_A|s__Haemophilus_A_paraphrohaemolyticus_mgs_1546	MR Egger	3	-87.4131	94.2047	0.523795	-272.054	97.2281	1.08884e-38	7.05197e-119	1.68118e+42	0.988689
pheno.2060	GCST90018609	constipation	k__Bacteria|p__Firmicutes|c__Bacilli|o__Lactobacillales|f__Streptococcaceae|g__Streptococcus|s__unclassified_mgs_2740	MR Egger	4	41.8099	55.026	0.526711	-66.0411	149.661	1.4382e+18	2.08307e-29	9.92966e+64	0.988689
pheno.2005	GCST90018609	constipation	k__Bacteria|p__Proteobacteria|c__Gammaproteobacteria|o__Enterobacterales|f__Pasteurellaceae|g__Haemophilus_D|s__unclassified_mgs_3328	Inverse variance weighted	3	0.443305	1.04666	0.671899	-1.60814	2.49475	1.55785	0.200259	12.1188	0.988689
pheno.129	GCST90018609	constipation	k__Bacteria|p__Spirochaetota|c__Spirochaetia|o__Treponematales|f__Treponemataceae|g__Treponema_A|s__unclassified_mgs_3206	Weighted median	3	0.451031	0.722527	0.532469	-0.965123	1.86719	1.56993	0.380937	6.47006	0.988689
pheno.2207	GCST90018609	constipation	k__Bacteria|p__Patescibacteria|c__Saccharimonadia|o__Saccharimonadales|f__Saccharimonadaceae|g__TM7x|s__unclassified_mgs_3237	Inverse variance weighted	3	0.314149	0.713995	0.659946	-1.08528	1.71358	1.36909	0.337807	5.54879	0.988689
pheno.309	GCST90018609	constipation	k__Bacteria|p__Actinobacteriota|c__Actinobacteria|o__Propionibacteriales|f__Propionibacteriaceae|g__Cutibacterium	Weighted median	5	0.28066	0.46766	0.548416	-0.635954	1.19727	1.324	0.52943	3.31108	0.988689
pheno.2883	GCST90018609	constipation	k__Bacteria|p__Proteobacteria|c__Gammaproteobacteria|o__Enterobacterales|f__Pasteurellaceae|g__Aggregatibacter|s__Aggregatibacter_sp000466335_mgs_3131	MR Egger	3	-39.7301	46.4266	0.549382	-130.726	51.266	5.56461e-18	1.68394e-57	1.83884e+22	0.988689
pheno.3262	GCST90018609	constipation	k__Bacteria|p__Spirochaetota|c__Spirochaetia|o__Treponematales|f__Treponemataceae|g__Treponema_A|s__unclassified_mgs_881	MR Egger	5	-7.3124	10.9197	0.551011	-28.715	14.0902	0.000667215	3.38253e-13	1.3161e+06	0.988689
pheno.97	GCST90018609	constipation	k__Bacteria|p__Actinobacteriota|c__Actinobacteria|o__Actinomycetales|f__Actinomycetaceae|g__Pauljensenia|s__unclassified_mgs_2054	Weighted median	4	-0.347739	0.584154	0.551653	-1.49268	0.797204	0.706283	0.224769	2.21933	0.988689
pheno.2211	GCST90018609	constipation	k__Bacteria|p__Actinobacteriota|c__Actinobacteria|o__Mycobacteriales|f__Mycobacteriaceae|g__Corynebacterium|s__unclassified_mgs_228	Inverse variance weighted	3	-0.245965	0.558056	0.659391	-1.33975	0.847824	0.78195	0.26191	2.33456	0.988689
pheno.2005	GCST90018609	constipation	k__Bacteria|p__Firmicutes|c__Bacilli|o__Lactobacillales|f__Aerococcaceae|g__Granulicatella|s__unclassified_mgs_2259	MR Egger	5	-3.31442	5.14212	0.565106	-13.393	6.76414	0.0363553	1.52583e-06	866.218	0.988689
pheno.325	GCST90018609	constipation	k__Bacteria|p__Proteobacteria|c__Gammaproteobacteria|o__Enterobacterales|f__Pasteurellaceae|g__Haemophilus_D|s__unclassified_mgs_3328	Weighted median	3	0.447524	0.786245	0.569226	-1.09352	1.98856	1.56443	0.335036	7.30503	0.988689
pheno.447	GCST90018609	constipation	k__Bacteria|p__Firmicutes|c__Clostridia|o__Lachnospirales|f__Lachnospiraceae|g__Butyrivibrio	MR Egger	3	-35.5032	44.4132	0.570686	-122.553	51.5466	3.81209e-16	5.96924e-54	2.43449e+22	0.988689
pheno.3299	GCST90018609	constipation	k__Bacteria|p__Firmicutes|c__Bacilli|o__Lactobacillales|f__Streptococcaceae|g__Streptococcus|s__unclassified_mgs_2137	Weighted median	3	0.392762	0.693252	0.571021	-0.966013	1.75154	1.48107	0.380597	5.76345	0.988689
pheno.460	GCST90018609	constipation	k__Bacteria|p__Firmicutes|c__Bacilli|o__Lactobacillales|f__Streptococcaceae|g__Streptococcus|s__unclassified_mgs_1749	Weighted median	3	-0.379512	0.674792	0.573835	-1.7021	0.94308	0.684196	0.1823	2.56788	0.988689
pheno.3362	GCST90018609	constipation	k__Bacteria|p__Firmicutes|c__Bacilli|o__Erysipelotrichales|f__Erysipelotrichaceae|g__Solobacterium|s__unclassified_mgs_2209	MR Egger	3	105.227	134.046	0.576309	-157.503	367.956	5.00518e+45	3.95717e-69	6.33075e+159	0.988689
pheno.3350	GCST90018609	constipation	k__Bacteria|p__Actinobacteriota|c__Actinobacteria|o__Actinomycetales|f__Actinomycetaceae|g__Pauljensenia|s__unclassified_mgs_1228	Inverse variance weighted	3	-0.357117	0.706268	0.61311	-1.7414	1.02717	0.699691	0.175274	2.79315	0.988689
pheno.2966	GCST90018609	constipation	k__Bacteria|p__Firmicutes|c__Bacilli|o__Lactobacillales|f__Aerococcaceae|g__Granulicatella|s__unclassified_mgs_1555	MR Egger	3	13.0258	17.1326	0.586161	-20.5541	46.6057	453981	1.18433e-09	1.74021e+20	0.988689
pheno.3304	GCST90018609	constipation	k__Bacteria|p__Patescibacteria|c__Saccharimonadia|o__Saccharimonadales|f__Saccharimonadaceae|g__TM7x|s__unclassified_mgs_503	Inverse variance weighted	3	0.257007	0.50822	0.613067	-0.739104	1.25312	1.29305	0.477542	3.50124	0.988689
pheno.2493	GCST90018609	constipation	k__Bacteria|p__Spirochaetota|c__Spirochaetia|o__Treponematales|f__Treponemataceae|g__Treponema_B|s__Treponema_B_denticola_mgs_3534	MR Egger	3	17.7819	24.3522	0.598479	-29.9483	65.5122	5.27952e+07	9.85394e-14	2.82865e+28	0.988689
pheno.1428	GCST90018609	constipation	k__Bacteria|p__Firmicutes|c__Clostridia|o__Peptostreptococcales|f__Filifactoraceae|g__Peptoanaerobacter	Weighted median	3	-0.294514	0.562252	0.60041	-1.39653	0.8075	0.744894	0.247455	2.24229	0.988689
pheno.2063	GCST90018609	constipation	k__Bacteria|p__Actinobacteriota|c__Actinobacteria|o__Actinomycetales|f__Actinomycetaceae|g__Pauljensenia|s__unclassified_mgs_1228	MR Egger	3	52.1155	72.0538	0.601359	-89.1099	193.341	4.29998e+22	1.99555e-39	9.26554e+83	0.988689
pheno.2657	GCST90018609	constipation	k__Bacteria|p__Campylobacterota|c__Campylobacteria|o__Campylobacterales|f__Campylobacteraceae|g__Campylobacter_A|s__unclassified_mgs_1514	Weighted median	4	0.332421	0.638201	0.602456	-0.918453	1.58329	1.39434	0.399136	4.87098	0.988689
pheno.740	GCST90018609	constipation	k__Bacteria|p__Firmicutes|c__Clostridia|o__4C28d-15|f__CAG-917	Weighted median	3	0.37689	0.72462	0.602979	-1.04337	1.79715	1.45774	0.352267	6.03241	0.988689
pheno.2938	GCST90018609	constipation	k__Bacteria|p__Firmicutes|c__Clostridia|o__Lachnospirales|f__Lachnospiraceae|g__Oribacterium|s__unclassified_mgs_1726	Weighted median	5	0.260411	0.502784	0.604501	-0.725045	1.24587	1.29746	0.484303	3.47595	0.988689
pheno.168	GCST90018609	constipation	k__Bacteria|p__Campylobacterota|c__Campylobacteria|o__Campylobacterales|f__Campylobacteraceae|g__Campylobacter_A|s__unclassified_mgs_2521	Inverse variance weighted	4	-0.428122	0.834244	0.607822	-2.06324	1.207	0.651732	0.127042	3.34343	0.988689
pheno.2510	GCST90018609	constipation	k__Bacteria|p__Campylobacterota|c__Campylobacteria|o__Campylobacterales|f__Campylobacteraceae|g__Campylobacter_A|s__unclassified_mgs_1826	Weighted median	3	-0.302047	0.589427	0.608342	-1.45732	0.85323	0.739303	0.232859	2.34722	0.988689
pheno.2972	GCST90018609	constipation	k__Bacteria|p__Firmicutes|c__Clostridia|o__Lachnospirales|f__Lachnospiraceae|g__Oribacterium|s__unclassified_mgs_1726	Inverse variance weighted	5	0.228525	0.426324	0.591934	-0.60707	1.06412	1.25674	0.544945	2.89829	0.988689
pheno.586	GCST90018609	constipation	k__Bacteria|p__Firmicutes|c__Clostridia|o__Peptostreptococcales|f__Filifactoraceae|g__Peptoanaerobacter	Inverse variance weighted	3	-0.255975	0.469846	0.585887	-1.17687	0.664923	0.774162	0.308241	1.94434	0.988689
pheno.3304	GCST90018609	constipation	k__Bacteria|p__Bacteroidota|c__Bacteroidia|o__Bacteroidales|f__Bacteroidaceae|g__unclassified_mgs_595	Weighted median	4	0.301193	0.607467	0.620023	-0.889443	1.49183	1.35147	0.410884	4.44522	0.988689
pheno.2938	GCST90018609	constipation	k__Bacteria|p__Campylobacterota|c__Campylobacteria|o__Campylobacterales|f__Campylobacteraceae|g__Campylobacter_A|s__unclassified_mgs_2113	MR Egger	3	-43.9754	65.581	0.623957	-172.514	84.5633	7.97453e-20	1.19679e-75	5.31363e+36	0.988689
pheno.2178	GCST90018609	constipation	k__Bacteria|p__Bacteroidota|c__Bacteroidia|o__Bacteroidales|f__Bacteroidaceae|g__Prevotella|s__unclassified_mgs_1369	Weighted median	3	-0.376631	0.776175	0.627507	-1.89793	1.14467	0.686169	0.149878	3.14141	0.988689
pheno.2145	GCST90018609	constipation	k__Bacteria|p__Campylobacterota|c__Campylobacteria|o__Campylobacterales|f__Campylobacteraceae|g__Campylobacter_A|s__unclassified_mgs_1826	MR Egger	3	4.85206	7.33833	0.628084	-9.53108	19.2352	128.003	7.25615e-05	2.25806e+08	0.988689
pheno.34	GCST90018609	constipation	k__Bacteria|p__Firmicutes|c__Bacilli|o__Lactobacillales|f__Streptococcaceae|g__Streptococcus|s__unclassified_mgs_2460	Weighted median	3	-0.252754	0.526845	0.631405	-1.28537	0.779862	0.776659	0.276548	2.18117	0.988689
pheno.2883	GCST90018609	constipation	k__Bacteria|p__Campylobacterota|c__Campylobacteria|o__Campylobacterales|f__Campylobacteraceae|g__Campylobacter_A|s__Campylobacter_A_concisus_T_mgs_1067	MR Egger	3	-19.1708	29.3382	0.63153	-76.6736	38.332	4.72319e-09	5.02443e-34	4.44001e+16	0.988689
pheno.586	GCST90018609	constipation	k__Bacteria|p__Firmicutes|c__Bacilli|o__Lactobacillales|f__Streptococcaceae|g__Streptococcus|s__unclassified_mgs_2033	MR Egger	3	-18.6213	28.6134	0.632714	-74.7035	37.4609	8.18198e-09	3.60302e-33	1.85802e+16	0.988689
pheno.554	GCST90018609	constipation	k__Bacteria|p__Firmicutes|c__Bacilli|o__Erysipelotrichales|f__Erysipelotrichaceae|g__Solobacterium|s__unclassified_mgs_2209	Weighted median	3	0.312643	0.671006	0.641264	-1.00253	1.62781	1.36703	0.366951	5.09273	0.988689
pheno.1343	GCST90018609	constipation	k__Bacteria|p__Campylobacterota|c__Campylobacteria|o__Campylobacterales|f__Campylobacteraceae|g__Campylobacter_A|s__unclassified_mgs_1427	Weighted median	3	0.329288	0.719197	0.647056	-1.08034	1.73891	1.38998	0.339481	5.69116	0.988689
pheno.2145	GCST90018609	constipation	k__Bacteria|p__Patescibacteria|c__Saccharimonadia|o__Saccharimonadales|f__Saccharimonadaceae|g__TM7x|s__unclassified_mgs_503	Weighted median	3	0.262331	0.575588	0.648562	-0.865823	1.39048	1.29996	0.420705	4.01679	0.988689
pheno.2005	GCST90018609	constipation	k__Bacteria|p__Bacteroidota|c__Bacteroidia|o__Bacteroidales|f__Bacteroidaceae|g__unclassified_mgs_595	Inverse variance weighted	4	0.306656	0.517569	0.55352	-0.707778	1.32109	1.35887	0.492738	3.74751	0.988689
pheno.554	GCST90018609	constipation	k__Bacteria|p__Firmicutes|c__Clostridia|o__Lachnospirales|f__Lachnospiraceae|g__Butyrivibrio	Inverse variance weighted	3	0.333903	0.535099	0.532626	-0.714892	1.3827	1.39641	0.489245	3.98564	0.988689
pheno.1428	GCST90018609	constipation	k__Bacteria|p__Patescibacteria|c__Saccharimonadia|o__Saccharimonadales|f__Saccharimonadaceae|g__unclassified_mgs_2185|s__unclassified_mgs_2185	Weighted median	3	0.345618	0.788243	0.661048	-1.19934	1.89057	1.41286	0.301394	6.62317	0.988689
pheno.1325	GCST90018609	constipation	k__Bacteria|p__Firmicutes|c__Clostridia|o__4C28d-15|f__CAG-917|g__unclassified_mgs_1659|s__unclassified_mgs_1659	Weighted median	4	-0.210043	0.482619	0.663407	-1.15598	0.735891	0.81055	0.31475	2.08734	0.988689
pheno.2284	GCST90018609	constipation	k__Bacteria|p__Patescibacteria|c__Saccharimonadia|o__Saccharimonadales|f__Saccharimonadaceae|g__TM7x|s__unclassified_mgs_660	Weighted median	3	0.413373	0.95495	0.665106	-1.45833	2.28507	1.51191	0.232625	9.82641	0.988689
pheno.2582	GCST90018609	constipation	k__Bacteria|p__Firmicutes|c__Bacilli|o__Lactobacillales|f__Streptococcaceae|g__Streptococcus|s__unclassified_mgs_354	Weighted median	3	0.242251	0.560734	0.665724	-0.856788	1.34129	1.27411	0.424523	3.82397	0.988689
pheno.325	GCST90018609	constipation	k__Bacteria|p__Proteobacteria|c__Gammaproteobacteria|o__Enterobacterales|f__Pasteurellaceae|g__Haemophilus_A|s__Haemophilus_A_paraphrohaemolyticus_mgs_1546	Inverse variance weighted	3	0.330016	0.527593	0.531634	-0.704066	1.3641	1.39099	0.49457	3.91219	0.988689
pheno.379	GCST90018609	constipation	k__Bacteria|p__Fusobacteriota|c__Fusobacteriia|o__Fusobacteriales|f__Fusobacteriaceae|g__Fusobacterium|s__unclassified_mgs_2315	Inverse variance weighted	5	0.279191	0.435429	0.521401	-0.574249	1.13263	1.32206	0.563128	3.10381	0.988689
pheno.2972	GCST90018609	constipation	k__Bacteria|p__Firmicutes|c__Bacilli|o__Erysipelotrichales|f__Erysipelotrichaceae|g__Solobacterium|s__unclassified_mgs_1901	MR Egger	3	-41.5285	73.7325	0.673449	-186.044	102.987	9.21283e-19	1.59226e-81	5.33055e+44	0.988689
pheno.3264	GCST90018609	constipation	k__Bacteria|p__Firmicutes|c__Bacilli|o__Lactobacillales|f__Streptococcaceae|g__Streptococcus|s__unclassified_mgs_2740	Weighted median	4	-0.235321	0.561174	0.67497	-1.33522	0.86458	0.790317	0.2631	2.37401	0.988689
pheno.294	GCST90018609	constipation	k__Bacteria|p__Actinobacteriota|c__Actinobacteria|o__Actinomycetales|f__Actinomycetaceae|g__Pauljensenia|s__Pauljensenia_sp000308055_mgs_3250	MR Egger	4	-11.0578	23.2084	0.680726	-56.5463	34.4306	1.57633e-05	2.76864e-25	897489540894244	0.988689
pheno.745	GCST90018609	constipation	k__Bacteria|p__Firmicutes|c__Bacilli|o__Lactobacillales|f__Streptococcaceae|g__Streptococcus|s__unclassified_mgs_2460	Inverse variance weighted	3	-0.280773	0.436619	0.520185	-1.13655	0.575001	0.7552	0.320926	1.77713	0.988689
pheno.2716	GCST90018609	constipation	k__Bacteria|p__Proteobacteria|c__Gammaproteobacteria|o__Enterobacterales|f__Pasteurellaceae|g__Haemophilus_D|s__unclassified_mgs_3384	MR Egger	3	6.46975	11.9942	0.68508	-17.0388	29.9783	645.324	3.98241e-08	1.04571e+13	0.988689
pheno.2582	GCST90018609	constipation	k__Bacteria|p__Campylobacterota|c__Campylobacteria|o__Campylobacterales|f__Campylobacteraceae|g__Campylobacter_A|s__unclassified_mgs_1900	Inverse variance weighted	4	0.422652	0.618749	0.49456	-0.790096	1.6354	1.526	0.453801	5.13151	0.988689
pheno.1229	GCST90018609	constipation	k__Bacteria|p__Bacteroidota|c__Bacteroidia|o__Bacteroidales|f__Bacteroidaceae|g__Prevotella|s__Prevotella_bivia_mgs_207	MR Egger	5	-13.717	31.0395	0.688462	-74.5544	47.1204	1.1035e-06	4.18246e-33	2.91149e+20	0.988689
pheno.259	GCST90018609	constipation	k__Bacteria|p__Firmicutes|c__Bacilli|o__Lactobacillales|f__Aerococcaceae|g__Granulicatella|s__unclassified_mgs_1555	Weighted median	3	0.275976	0.702911	0.6946	-1.10173	1.65368	1.31782	0.332296	5.22618	0.988689
pheno.97	GCST90018609	constipation	k__Bacteria|p__Firmicutes|c__Bacilli|o__Lactobacillales|f__Streptococcaceae|g__Streptococcus|s__Streptococcus_mitis_I_mgs_2032	MR Egger	3	-36.1439	71.8431	0.703259	-176.956	104.669	2.00871e-16	1.40872e-77	2.86423e+45	0.988689
pheno.259	GCST90018609	constipation	k__Bacteria|p__Bacteroidota|c__Bacteroidia|o__Bacteroidales|f__UBA932|g__RC9|s__unclassified_mgs_2762	MR Egger	3	7.53019	14.9812	0.703489	-21.833	36.8934	1863.46	3.29631e-10	1.05345e+16	0.988689
pheno.305	GCST90018609	constipation	k__Bacteria|p__Firmicutes|c__Bacilli|o__Lactobacillales|f__Streptococcaceae|g__Streptococcus|s__unclassified_mgs_2137	Inverse variance weighted	3	0.475053	0.687474	0.489557	-0.872396	1.8225	1.6081	0.417949	6.18732	0.988689
pheno.740	GCST90018609	constipation	k__Bacteria|p__Spirochaetota|c__Spirochaetia|o__Treponematales|f__Treponemataceae|g__Treponema_C|s__unclassified_mgs_1211	MR Egger	3	6.38708	12.9829	0.708941	-19.0595	31.8336	594.121	5.27934e-09	6.68607e+13	0.988689
pheno.3151	GCST90018609	constipation	k__Bacteria|p__Firmicutes|c__Bacilli|o__Lactobacillales|f__Streptococcaceae|g__Streptococcus|s__Streptococcus_sinensis_mgs_638	MR Egger	3	43.6626	88.9606	0.709531	-130.7	218.025	9.17099e+18	1.72839e-57	4.86622e+94	0.988689
pheno.2855	GCST90018609	constipation	k__Bacteria|p__Actinobacteriota|c__Actinobacteria|o__Propionibacteriales|f__Propionibacteriaceae|g__Cutibacterium	MR Egger	5	8.46669	21.1076	0.715194	-32.9043	49.8377	4753.74	5.12677e-15	4.40785e+21	0.988689
pheno.2927	GCST90018609	constipation	k__Bacteria|p__Patescibacteria|c__Saccharimonadia|o__Saccharimonadales|f__Saccharimonadaceae|g__unclassified_mgs_1773|s__unclassified_mgs_1773	MR Egger	3	-27.5634	57.9714	0.71745	-141.187	86.0605	1.06993e-12	4.82058e-62	2.37473e+37	0.988689
pheno.2622	GCST90018609	constipation	k__Bacteria|p__Bacteroidota|c__Bacteroidia|o__Bacteroidales|f__Bacteroidaceae|g__Prevotella|s__Prevotella_bivia_mgs_207	Weighted median	5	-0.172825	0.479453	0.718501	-1.11255	0.766902	0.841285	0.328719	2.15309	0.988689
pheno.3432	GCST90018609	constipation	k__Bacteria|p__Firmicutes|c__Clostridia|o__4C28d-15|f__CAG-917|g__unclassified_mgs_1695|s__unclassified_mgs_1695	Weighted median	3	-0.312778	0.868847	0.718853	-2.01572	1.39016	0.731412	0.133225	4.0155	0.988689
pheno.134	GCST90018609	constipation	k__Bacteria|p__Firmicutes|c__Clostridia|o__Lachnospirales|f__Lachnospiraceae|g__Catonella|s__unclassified_mgs_916	Weighted median	3	0.22549	0.627872	0.719494	-1.00514	1.45612	1.25294	0.365994	4.28928	0.988689
pheno.2657	GCST90018609	constipation	k__Bacteria|p__Firmicutes|c__Bacilli|o__Erysipelotrichales|f__Erysipelotrichaceae|g__Solobacterium|s__unclassified_mgs_2209	Inverse variance weighted	3	0.407519	0.58083	0.48292	-0.730908	1.54595	1.50308	0.481472	4.69241	0.988689
pheno.2927	GCST90018609	constipation	k__Bacteria|p__Spirochaetota|c__Spirochaetia|o__Treponematales|f__Treponemataceae|g__Treponema_A|s__unclassified_mgs_881	Weighted median	5	-0.199841	0.569903	0.725845	-1.31685	0.917169	0.818861	0.267978	2.5022	0.988689
pheno.1508	GCST90018609	constipation	k__Bacteria|p__Firmicutes|c__Bacilli|o__Lactobacillales|f__Streptococcaceae|g__Streptococcus|s__unclassified_mgs_1749	MR Egger	3	-18.0708	39.5961	0.727434	-95.6791	59.5374	1.41886e-08	2.79962e-42	7.19087e+25	0.988689
pheno.1335	GCST90018609	constipation	k__Bacteria|p__Firmicutes|c__Clostridia|o__4C28d-15|f__CAG-917	Inverse variance weighted	3	0.439948	0.616296	0.475315	-0.767993	1.64789	1.55263	0.463943	5.196	0.988689
pheno.1346	GCST90018609	constipation	k__Bacteria|p__Actinobacteriota|c__Coriobacteriia|o__Coriobacteriales|f__Atopobiaceae|g__Lancefieldella|s__unclassified_mgs_1822	MR Egger	4	9.07078	22.8962	0.730251	-35.8059	53.9474	8697.38	2.81649e-16	2.68577e+23	0.988689
pheno.3432	GCST90018609	constipation	k__Bacteria|p__Firmicutes|c__Clostridia|o__Peptostreptococcales|f__Anaerovoracaceae|g__Mogibacterium|s__Mogibacterium_timidum_mgs_310	Weighted median	3	0.263333	0.766872	0.731308	-1.23974	1.7664	1.30126	0.28946	5.84977	0.988689
pheno.3151	GCST90018609	constipation	k__Bacteria|p__Firmicutes|c__Clostridia|o__4C28d-15|f__CAG-917|g__unclassified_mgs_1659|s__unclassified_mgs_1659	Inverse variance weighted	4	-0.295029	0.410962	0.47282	-1.10051	0.510456	0.74451	0.3327	1.66605	0.988689
pheno.2855	GCST90018609	constipation	k__Bacteria|p__Firmicutes|c__Bacilli|o__Lactobacillales|f__Streptococcaceae|g__Streptococcus|s__unclassified_mgs_1285	Inverse variance weighted	3	0.311996	0.43004	0.468143	-0.530883	1.15488	1.36615	0.588086	3.17363	0.988689
pheno.916	GCST90018609	constipation	k__Bacteria|p__Firmicutes|c__Clostridia|o__Lachnospirales|f__Lachnospiraceae|g__Johnsonella|s__Johnsonella_ignava_mgs_276	Weighted median	3	0.245416	0.772399	0.750688	-1.26849	1.75932	1.27815	0.281257	5.80847	0.988689
pheno.2284	GCST90018609	constipation	k__Bacteria|p__Bacteroidota|c__Bacteroidia|o__Bacteroidales|f__Bacteroidaceae|g__F0040|s__unclassified_mgs_2200	Inverse variance weighted	3	0.329663	0.443938	0.457731	-0.540456	1.19978	1.3905	0.582483	3.31939	0.988689
pheno.1428	GCST90018609	constipation	k__Bacteria|p__Actinobacteriota|c__Actinobacteria|o__Actinomycetales|f__Actinomycetaceae|g__Pauljensenia|s__unclassified_mgs_1578	MR Egger	3	18.5449	45.8238	0.755187	-71.2698	108.36	1.13223e+08	1.11663e-31	1.14804e+47	0.988689
pheno.624	GCST90018609	constipation	k__Bacteria|p__Firmicutes|c__Bacilli|o__Lactobacillales|f__Streptococcaceae|g__Streptococcus|s__unclassified_mgs_1749	Inverse variance weighted	3	-0.757429	0.996568	0.447232	-2.7107	1.19584	0.46887	0.0664901	3.30635	0.988689
pheno.661	GCST90018609	constipation	k__Bacteria|p__Bacteroidota|c__Bacteroidia|o__Bacteroidales|f__Bacteroidaceae|g__Prevotella|s__unclassified_mgs_803	Inverse variance weighted	3	-0.409038	0.499189	0.412556	-1.38745	0.569373	0.664289	0.249712	1.76716	0.988689
pheno.1433	GCST90018609	constipation	k__Bacteria|p__Patescibacteria|c__Saccharimonadia|o__Saccharimonadales|f__Saccharimonadaceae|g__TM7x|s__unclassified_mgs_3245	MR Egger	3	8.96552	22.6488	0.760043	-35.4261	53.3571	7828.49	4.11771e-16	1.48833e+23	0.988689
pheno.2020	GCST90018609	constipation	k__Bacteria|p__Firmicutes|c__Bacilli|o__Lactobacillales|f__Streptococcaceae|g__Streptococcus|s__unclassified_mgs_2460	MR Egger	3	12.1284	30.8081	0.76124	-48.2554	72.5122	185059	1.10396e-21	3.10218e+31	0.988689
pheno.34	GCST90018609	constipation	k__Bacteria|p__Firmicutes|c__Bacilli|o__RF39|f__unclassified_mgs_1766	Inverse variance weighted	3	0.607937	0.738097	0.410136	-0.838733	2.05461	1.83664	0.432258	7.80377	0.988689
pheno.460	GCST90018609	constipation	k__Bacteria|p__Firmicutes|c__Clostridia|o__Lachnospirales|f__Lachnospiraceae|g__Lachnoanaerobaculum|s__Lachnoanaerobaculum_sp000296385_mgs_2683	Weighted median	3	0.18866	0.644854	0.769856	-1.07525	1.45257	1.20763	0.341211	4.2741	0.988689
pheno.2370	GCST90018609	constipation	k__Bacteria|p__Firmicutes|c__Clostridia|o__Lachnospirales|f__Lachnospiraceae|g__Catonella|s__unclassified_mgs_916	Inverse variance weighted	3	0.433115	0.504243	0.390373	-0.555202	1.42143	1.54205	0.573956	4.14305	0.988689
pheno.2240	GCST90018609	constipation	k__Bacteria|p__Patescibacteria|c__Saccharimonadia|o__Saccharimonadales|f__Saccharimonadaceae|g__unclassified_mgs_72|s__unclassified_mgs_72	Weighted median	4	-0.195773	0.676756	0.772366	-1.52221	1.13067	0.822199	0.218228	3.09773	0.988689
pheno.659	GCST90018609	constipation	k__Bacteria|p__Proteobacteria|c__Gammaproteobacteria|o__Enterobacterales|f__Pasteurellaceae|g__Haemophilus_A|s__Haemophilus_A_paraphrohaemolyticus_mgs_1546	Weighted median	3	0.187598	0.652268	0.773646	-1.09085	1.46604	1.20635	0.335932	4.33206	0.988689
pheno.119	GCST90018609	constipation	k__Bacteria|p__Spirochaetota|c__Spirochaetia|o__Treponematales|f__Treponemataceae|g__Treponema_A|s__unclassified_mgs_881	Inverse variance weighted	5	-0.393783	0.449421	0.380921	-1.27465	0.487082	0.6745	0.279529	1.62756	0.988689
pheno.2178	GCST90018609	constipation	k__Bacteria|p__Actinobacteriota|c__Actinobacteria|o__Actinomycetales|f__Actinomycetaceae|g__Pauljensenia|s__unclassified_mgs_1578	Weighted median	3	0.178713	0.639176	0.779786	-1.07407	1.4315	1.19568	0.341614	4.18497	0.988689
pheno.2678	GCST90018609	constipation	k__Bacteria|p__Firmicutes|c__Clostridia|o__4C28d-15|f__CAG-917|g__unclassified_mgs_1659|s__unclassified_mgs_1659	MR Egger	4	1.79142	5.6329	0.780599	-9.24905	12.8319	5.99798	9.62026e-05	373959	0.988689
pheno.554	GCST90018609	constipation	k__Bacteria|p__Firmicutes|c__Bacilli|o__Staphylococcales|f__Gemellaceae|g__Gemella|s__Gemella_sp002871655_mgs_708	Inverse variance weighted	4	0.381119	0.431641	0.377262	-0.464898	1.22714	1.46392	0.628199	3.41144	0.988689
pheno.1325	GCST90018609	constipation	k__Bacteria|p__Firmicutes|c__Clostridia|o__Lachnospirales|f__Lachnospiraceae|g__Johnsonella|s__Johnsonella_ignava_mgs_276	MR Egger	3	58.0857	171.426	0.792019	-277.91	394.081	1.6838e+25	2.01986e-121	1.40366e+171	0.988689
pheno.2370	GCST90018609	constipation	k__Bacteria|p__Patescibacteria|c__Saccharimonadia|o__Saccharimonadales|f__Saccharimonadaceae|g__unclassified_mgs_2185|s__unclassified_mgs_2185	Inverse variance weighted	3	0.523496	0.588048	0.373344	-0.629078	1.67607	1.68792	0.533083	5.34451	0.988689
pheno.2063	GCST90018609	constipation	k__Bacteria|p__Firmicutes|c__Bacilli|o__Lactobacillales|f__Streptococcaceae|g__Streptococcus|s__unclassified_mgs_354	MR Egger	3	32.1993	95.5345	0.793044	-155.048	219.447	9.63796e+13	4.60649e-68	2.01651e+95	0.988689
pheno.3458	GCST90018609	constipation	k__Bacteria|p__Proteobacteria|c__Gammaproteobacteria|o__Enterobacterales|f__Pasteurellaceae|g__Aggregatibacter|s__Aggregatibacter_sp000466335_mgs_3131	Inverse variance weighted	3	-0.512267	0.572688	0.371057	-1.63474	0.610202	0.599136	0.195004	1.8408	0.988689
pheno.3589	GCST90018609	constipation	k__Bacteria|p__Firmicutes|c__Bacilli|o__RF39|f__unclassified_mgs_1766	MR Egger	3	120.4	362.592	0.795901	-590.28	831.08	1.94575e+52	4.4113e-257	Inf	0.988689
pheno.134	GCST90018609	constipation	k__Bacteria|p__Bacteroidota|c__Bacteroidia|o__Bacteroidales|f__Bacteroidaceae|g__Prevotella|s__unclassified_mgs_1369	MR Egger	3	-15.9302	48.5383	0.798114	-111.065	79.2049	1.20672e-07	5.82045e-49	2.50181e+34	0.988689
pheno.2020	GCST90018609	constipation	k__Bacteria|p__Firmicutes|c__Bacilli|o__Lactobacillales|f__Streptococcaceae|g__Streptococcus|s__Streptococcus_infantis_mgs_1725	MR Egger	4	7.93422	27.6656	0.801254	-46.2903	62.1587	2791.19	7.87764e-21	9.88971e+26	0.988689
pheno.2604	GCST90018609	constipation	k__Bacteria|p__Spirochaetota|c__Spirochaetia|o__Treponematales|f__Treponemataceae|g__Treponema_B|s__Treponema_B_putidum_mgs_619	Inverse variance weighted	3	-0.56066	0.595664	0.346585	-1.72816	0.606842	0.570832	0.177611	1.83463	0.988689
pheno.1217	GCST90018609	constipation	k__Bacteria|p__Patescibacteria|c__Saccharimonadia|o__Saccharimonadales|f__Saccharimonadaceae|g__TM7x|s__unclassified_mgs_3237	Weighted median	3	0.193289	0.813257	0.812135	-1.4007	1.78727	1.21323	0.246426	5.97314	0.988689
pheno.3231	GCST90018609	constipation	k__Bacteria|p__Firmicutes|c__Bacilli|o__Lactobacillales|f__Streptococcaceae|g__Streptococcus|s__unclassified_mgs_2033	Inverse variance weighted	3	-0.467993	0.488972	0.338519	-1.42638	0.490392	0.626258	0.240177	1.63296	0.988689
pheno.2575	GCST90018609	constipation	k__Bacteria|p__Spirochaetota|c__Spirochaetia|o__Treponematales|f__Treponemataceae|g__Treponema_A|s__unclassified_mgs_3206	MR Egger	3	4.36813	14.7024	0.816146	-24.4486	33.1848	78.8957	2.41057e-11	258218217206809	0.988689
pheno.379	GCST90018609	constipation	k__Bacteria|p__Proteobacteria|c__Gammaproteobacteria|o__Enterobacterales|f__Pasteurellaceae|g__Aggregatibacter|s__unclassified_mgs_1480	Weighted median	3	0.194495	0.838125	0.816491	-1.44823	1.83722	1.2147	0.234986	6.27906	0.988689
pheno.3350	GCST90018609	constipation	k__Bacteria|p__Firmicutes|c__Bacilli|o__Lactobacillales|f__Aerococcaceae|g__Granulicatella|s__unclassified_mgs_2621	Weighted median	4	-0.117137	0.514601	0.819936	-1.12576	0.891481	0.889463	0.324407	2.43874	0.988689
pheno.2604	GCST90018609	constipation	k__Bacteria|p__Proteobacteria|c__Gammaproteobacteria|o__Enterobacterales|f__Pasteurellaceae|g__Haemophilus|s__unclassified_mgs_1374	Weighted median	3	0.137843	0.640251	0.829537	-1.11705	1.39274	1.1478	0.327244	4.02585	0.988689
pheno.294	GCST90018609	constipation	k__Bacteria|p__Fusobacteriota|c__Fusobacteriia|o__Fusobacteriales|f__Fusobacteriaceae|g__Fusobacterium|s__unclassified_mgs_2315	Weighted median	5	0.11061	0.519066	0.831254	-0.90676	1.12798	1.11696	0.403831	3.08941	0.988689
pheno.2060	GCST90018609	constipation	k__Bacteria|p__Firmicutes|c__Negativicutes|o__Selenomonadales|f__Selenomonadaceae|g__Selenomonas|s__unclassified_mgs_353	Inverse variance weighted	3	-0.751015	0.739048	0.309538	-2.19955	0.697519	0.471887	0.110853	2.00876	0.988689
pheno.1335	GCST90018609	constipation	k__Bacteria|p__Bacteroidota|c__Bacteroidia|o__Bacteroidales|f__Bacteroidaceae|g__Prevotella|s__unclassified_mgs_803	Weighted median	3	-0.119927	0.583624	0.837192	-1.26383	1.02398	0.886985	0.28257	2.78424	0.988689
pheno.2971	GCST90018609	constipation	k__Bacteria|p__Campylobacterota|c__Campylobacteria|o__Campylobacterales|f__Campylobacteraceae|g__Campylobacter_A|s__unclassified_mgs_1826	Inverse variance weighted	3	-0.497849	0.484013	0.303674	-1.44651	0.450817	0.607837	0.235389	1.56959	0.988689
pheno.3362	GCST90018609	constipation	k__Bacteria|p__Campylobacterota|c__Campylobacteria|o__Campylobacterales|f__Campylobacteraceae|g__Campylobacter_A|s__unclassified_mgs_2113	Inverse variance weighted	3	0.676203	0.621852	0.276859	-0.542627	1.89503	1.9664	0.58122	6.65277	0.988689
pheno.745	GCST90018609	constipation	k__Bacteria|p__Bacteroidota|c__Bacteroidia|o__Bacteroidales|f__UBA932|g__RC9|s__unclassified_mgs_2762	Weighted median	3	0.110175	0.561775	0.844517	-0.990904	1.21125	1.11647	0.371241	3.35769	0.988689
pheno.1433	GCST90018609	constipation	k__Bacteria|p__Proteobacteria|c__Gammaproteobacteria|o__Enterobacterales|f__Pasteurellaceae|g__Haemophilus_D|s__unclassified_mgs_3328	MR Egger	3	-8.93473	36.162	0.845795	-79.8123	61.9428	0.000131733	2.17754e-35	7.96938e+26	0.988689
pheno.2855	GCST90018609	constipation	k__Bacteria|p__Patescibacteria|c__Saccharimonadia|o__Saccharimonadales|f__Saccharimonadaceae|g__TM7x|s__unclassified_mgs_3245	Inverse variance weighted	3	0.645802	0.566769	0.254518	-0.465066	1.75667	1.90752	0.628094	5.79311	0.988689
pheno.1335	GCST90018609	constipation	k__Bacteria|p__Campylobacterota|c__Campylobacteria|o__Campylobacterales|f__Campylobacteraceae|g__Campylobacter_A|s__unclassified_mgs_2501	Inverse variance weighted	3	0.576706	0.501555	0.250212	-0.406343	1.55975	1.78016	0.666082	4.75765	0.988689
pheno.2927	GCST90018609	constipation	k__Bacteria|p__Actinobacteriota|c__Coriobacteriia|o__Coriobacteriales|f__Atopobiaceae|g__Lancefieldella|s__unclassified_mgs_1777	Weighted median	3	0.101932	0.608314	0.866926	-1.09036	1.29423	1.10731	0.336094	3.64817	0.988689
pheno.2966	GCST90018609	constipation	k__Bacteria|p__Actinobacteriota|c__Coriobacteriia|o__Coriobacteriales|f__Atopobiaceae|g__Lancefieldella|s__Lancefieldella_sp000564995_mgs_1829	Weighted median	3	-0.110045	0.665489	0.86866	-1.4144	1.19431	0.895793	0.243071	3.30129	0.988689
pheno.2487	GCST90018609	constipation	k__Bacteria|p__Campylobacterota|c__Campylobacteria|o__Campylobacterales|f__Campylobacteraceae|g__Campylobacter_A|s__unclassified_mgs_1427	MR Egger	3	7.88496	39.8576	0.875664	-70.236	86.0059	2657.02	3.13984e-31	2.24845e+37	0.988689
pheno.2063	GCST90018609	constipation	k__Bacteria|p__Patescibacteria|c__Saccharimonadia|o__Saccharimonadales|f__Saccharimonadaceae|g__TM7x|s__unclassified_mgs_503	MR Egger	3	-4.08993	21.6058	0.880899	-46.4374	38.2575	0.0167404	6.79998e-21	4.12121e+16	0.988689
pheno.659	GCST90018609	constipation	k__Bacteria|p__Actinobacteriota|c__Coriobacteriia|o__Coriobacteriales|f__Atopobiaceae|g__Lancefieldella|s__unclassified_mgs_1822	Weighted median	4	-0.071586	0.482912	0.882155	-1.01809	0.874922	0.930916	0.361283	2.39869	0.988689
pheno.2966	GCST90018609	constipation	k__Bacteria|p__Actinobacteriota|c__Coriobacteriia|o__Coriobacteriales|f__Atopobiaceae|g__Lancefieldella|s__unclassified_mgs_1888	MR Egger	3	-4.72146	25.4118	0.883051	-54.5285	45.0856	0.00890215	2.08241e-24	3.8056e+19	0.988689
pheno.2510	GCST90018609	constipation	k__Bacteria|p__Proteobacteria|c__Gammaproteobacteria|o__Enterobacterales|f__Pasteurellaceae|g__Aggregatibacter|s__unclassified_mgs_1250	Weighted median	3	-0.106556	0.737905	0.885182	-1.55285	1.33974	0.898925	0.211644	3.81804	0.988689
pheno.586	GCST90018609	constipation	k__Bacteria|p__Bacteroidota|c__Bacteroidia|o__Bacteroidales|f__Bacteroidaceae|g__Prevotella|s__Prevotella_bivia_mgs_207	Inverse variance weighted	5	-0.421506	0.366327	0.249886	-1.13951	0.296495	0.656058	0.319977	1.34514	0.988689
pheno.1433	GCST90018609	constipation	k__Bacteria|p__Campylobacterota|c__Campylobacteria|o__Campylobacterales|f__Campylobacteraceae|g__Campylobacter_A|s__unclassified_mgs_1157	MR Egger	4	-2.95214	18.5443	0.88814	-39.2991	33.3948	0.0522278	8.56319e-18	318542234046039	0.988689
pheno.2938	GCST90018609	constipation	k__Bacteria|p__Firmicutes|c__Clostridia|o__4C28d-15|f__CAG-917	MR Egger	3	41.2414	233.493	0.888703	-416.405	498.888	8.14576e+17	1.43804e-181	4.61416e+216	0.988689
pheno.1572	GCST90018609	constipation	k__Bacteria|p__Patescibacteria|c__Saccharimonadia|o__Saccharimonadales|f__Saccharimonadaceae|g__Saccharimonas|s__unclassified_mgs_416	Inverse variance weighted	3	0.842493	0.676539	0.213022	-0.483523	2.16851	2.32215	0.616607	8.74523	0.988689
pheno.2240	GCST90018609	constipation	k__Bacteria|p__Spirochaetota|c__Spirochaetia|o__Treponematales|f__Treponemataceae|g__Treponema_D|s__unclassified_mgs_3299	Inverse variance weighted	4	-0.747412	0.565803	0.186509	-1.85639	0.361562	0.473591	0.156236	1.43557	0.988689
pheno.3299	GCST90018609	constipation	k__Bacteria|p__Firmicutes|c__Bacilli|o__Lactobacillales|f__Aerococcaceae|g__Granulicatella|s__unclassified_mgs_2259	Inverse variance weighted	5	-0.496752	0.348801	0.154397	-1.1804	0.186898	0.608504	0.307155	1.2055	0.988689
pheno.2510	GCST90018609	constipation	k__Bacteria|p__Firmicutes|c__Bacilli|o__Lactobacillales|f__Streptococcaceae|g__Streptococcus|s__Streptococcus_sinensis_mgs_638	Inverse variance weighted	3	0.737095	0.511014	0.149185	-0.264493	1.73868	2.08986	0.767595	5.68984	0.988689
pheno.2370	GCST90018609	constipation	k__Bacteria|p__Bacteroidota|c__Bacteroidia|o__Bacteroidales|f__Bacteroidaceae|g__unclassified_mgs_595	MR Egger	4	1.20452	8.98497	0.905629	-16.406	18.8151	3.33517	7.49812e-08	1.48348e+08	0.988689
pheno.3458	GCST90018609	constipation	k__Bacteria|p__Firmicutes|c__Clostridia|o__Lachnospirales|f__Lachnospiraceae|g__Oribacterium|s__unclassified_mgs_1726	MR Egger	5	-1.62789	12.8034	0.906869	-26.7226	23.4668	0.196344	2.4805e-12	1.55416e+10	0.988689
pheno.2971	GCST90018609	constipation	k__Bacteria|p__Patescibacteria|c__Saccharimonadia|o__Saccharimonadales|f__Saccharimonadaceae|g__unclassified_mgs_2185|s__unclassified_mgs_2185	MR Egger	3	-3.49755	27.2338	0.918686	-56.8759	49.8808	0.0302714	1.99121e-25	4.602e+21	0.988689
pheno.129	GCST90018609	constipation	k__Bacteria|p__Patescibacteria|c__Saccharimonadia|o__Saccharimonadales|f__Saccharimonadaceae|g__TM7x|s__unclassified_mgs_1468	Weighted median	4	0.0631644	0.704405	0.928549	-1.31747	1.4438	1.0652	0.267812	4.23676	0.988689
pheno.1572	GCST90018609	constipation	k__Bacteria|p__Campylobacterota|c__Campylobacteria|o__Campylobacterales|f__Campylobacteraceae|g__Campylobacter_A|s__Campylobacter_A_concisus_F_mgs_1384	MR Egger	3	-5.89363	66.6435	0.943847	-136.515	124.728	0.00275696	5.15639e-60	1.47406e+54	0.988689
pheno.1508	GCST90018609	constipation	k__Bacteria|p__Campylobacterota|c__Campylobacteria|o__Campylobacterales|f__Campylobacteraceae|g__Campylobacter_A|s__unclassified_mgs_1514	MR Egger	4	-1.08138	13.9032	0.945085	-28.3316	26.1688	0.339127	4.96308e-13	2.31725e+11	0.988689
pheno.3264	GCST90018609	constipation	k__Bacteria|p__Patescibacteria|c__Saccharimonadia|o__Saccharimonadales|f__Saccharimonadaceae|g__TM7x|s__unclassified_mgs_1468	MR Egger	4	-4.73205	64.1566	0.947916	-130.479	121.015	0.00880839	2.15609e-57	3.59853e+52	0.988689
pheno.601	GCST90018609	constipation	k__Bacteria|p__Actinobacteriota|c__Actinobacteria|o__Actinomycetales|f__Actinomycetaceae|g__Pauljensenia|s__unclassified_mgs_2054	Inverse variance weighted	4	-0.828107	0.524587	0.114431	-1.8563	0.200084	0.436875	0.15625	1.22151	0.988689
pheno.3151	GCST90018609	constipation	k__Bacteria|p__Firmicutes|c__Negativicutes|o__Selenomonadales|f__Selenomonadaceae|g__Centipeda|s__Centipeda_massiliensis_mgs_3300	Inverse variance weighted	3	0.862178	0.538694	0.109488	-0.193661	1.91802	2.36831	0.823937	6.80745	0.988689
pheno.125	GCST90018609	constipation	k__Bacteria|p__Actinobacteriota|c__Coriobacteriia|o__Coriobacteriales|f__Atopobiaceae|g__Lancefieldella|s__unclassified_mgs_1888	Inverse variance weighted	3	1.1563	0.679331	0.0887335	-0.175188	2.48779	3.17815	0.839299	12.0346	0.988689
pheno.1508	GCST90018609	constipation	k__Bacteria|p__Firmicutes|c__Bacilli|o__Lactobacillales|f__Aerococcaceae|g__Granulicatella|s__unclassified_mgs_2621	MR Egger	4	-0.550372	8.0768	0.951872	-16.3809	15.2802	0.576735	7.68887e-08	4.32604e+06	0.988689
pheno.3724	GCST90018609	constipation	k__Bacteria|p__Campylobacterota|c__Campylobacteria|o__Campylobacterales|f__Campylobacteraceae|g__Campylobacter_A|s__unclassified_mgs_2501	MR Egger	3	-2.37995	35.4793	0.957359	-71.9194	67.1594	0.0925548	5.83203e-32	1.46885e+29	0.988689
pheno.2346	GCST90018609	constipation	k__Bacteria|p__Bacteroidota|c__Bacteroidia|o__Bacteroidales|f__Bacteroidaceae|g__Prevotella|s__Prevotella_nanceiensis_mgs_3029	Weighted median	3	0.0348582	0.657561	0.957723	-1.25396	1.32368	1.03547	0.285372	3.75721	0.988689
pheno.3262	GCST90018609	constipation	k__Bacteria|p__Patescibacteria|c__Saccharimonadia|o__Saccharimonadales|f__Saccharimonadaceae|g__unclassified_mgs_72|s__unclassified_mgs_72	MR Egger	4	0.73117	12.3514	0.958178	-23.4776	24.9399	2.07751	6.36511e-11	6.78079e+10	0.988689
pheno.379	GCST90018609	constipation	k__Bacteria|p__Proteobacteria|c__Gammaproteobacteria|o__Enterobacterales|f__Pasteurellaceae|g__Haemophilus_D|s__unclassified_mgs_3384	Weighted median	3	0.0531757	1.02036	0.958437	-1.94672	2.05307	1.05461	0.142741	7.79181	0.988689
pheno.745	GCST90018609	constipation	k__Bacteria|p__Bacteroidota|c__Bacteroidia|o__Flavobacteriales|f__Flavobacteriaceae|g__Capnocytophaga|s__unclassified_mgs_2174	Inverse variance weighted	3	1.07616	0.617308	0.0812804	-0.133768	2.28608	2.93338	0.874793	9.83631	0.988689
pheno.2346	GCST90018609	constipation	k__Bacteria|p__Bacteroidota|c__Bacteroidia|o__Flavobacteriales|f__Flavobacteriaceae|g__Capnocytophaga|s__unclassified_mgs_2174	MR Egger	3	-1.19236	20.6777	0.963331	-41.7207	39.336	0.303504	7.60197e-19	1.21172e+17	0.988689
pheno.3264	GCST90018609	constipation	k__Bacteria|p__Bacteroidota|c__Bacteroidia|o__Bacteroidales|f__Bacteroidaceae|g__F0040|s__unclassified_mgs_2200	MR Egger	3	3.15926	65.428	0.969284	-125.08	131.398	23.553	4.77143e-55	1.16264e+57	0.988689
pheno.2240	GCST90018609	constipation	k__Bacteria|p__Firmicutes|c__Clostridia|o__Lachnospirales|f__Lachnospiraceae|g__Butyrivibrio	Weighted median	3	-0.0218511	0.598435	0.970873	-1.19478	1.15108	0.978386	0.302769	3.16161	0.988689
pheno.763	GCST90018609	constipation	k__Bacteria|p__Proteobacteria|c__Gammaproteobacteria|o__Burkholderiales|f__Neisseriaceae|g__Neisseria|s__unclassified_mgs_3316	Weighted median	3	0.0218022	0.598744	0.970953	-1.15174	1.19534	1.02204	0.316088	3.30468	0.988689
pheno.2178	GCST90018609	constipation	k__Bacteria|p__Firmicutes|c__Bacilli|o__Lactobacillales|f__Streptococcaceae|g__Streptococcus|s__unclassified_mgs_2137	MR Egger	3	-8.22946	190.517	0.972518	-381.644	365.185	0.000266681	1.79591e-166	3.96004e+158	0.988689
pheno.3724	GCST90018609	constipation	k__Bacteria|p__Patescibacteria|c__Saccharimonadia|o__Saccharimonadales|f__Saccharimonadaceae|g__unclassified_mgs_1773|s__unclassified_mgs_1773	Weighted median	3	0.0312444	0.906956	0.972519	-1.74639	1.80888	1.03174	0.174402	6.1036	0.988689
pheno.763	GCST90018609	constipation	k__Bacteria|p__Proteobacteria|c__Gammaproteobacteria|o__Enterobacterales|f__Pasteurellaceae|g__Haemophilus_D|s__unclassified_mgs_3140	Weighted median	4	-0.0185182	0.539701	0.972628	-1.07633	1.0393	0.981652	0.340843	2.82723	0.988689
pheno.3142	GCST90018609	constipation	k__Bacteria|p__Spirochaetota|c__Spirochaetia|o__Treponematales|f__Treponemataceae|g__Treponema_C|s__unclassified_mgs_1211	Inverse variance weighted	3	1.00776	0.563051	0.073483	-0.0958206	2.11134	2.73946	0.908627	8.25929	0.988689
pheno.3142	GCST90018609	constipation	k__Bacteria|p__Proteobacteria|c__Gammaproteobacteria|o__Burkholderiales|f__Neisseriaceae|g__Neisseria|s__unclassified_mgs_3316	MR Egger	3	0.265848	8.26303	0.979525	-15.9297	16.4614	1.30454	1.20733e-07	1.40957e+07	0.988689
pheno.2211	GCST90018609	constipation	k__Bacteria|p__Actinobacteriota|c__Actinobacteria|o__Actinomycetales|f__Actinomycetaceae|g__Pauljensenia|s__Pauljensenia_sp000308055_mgs_3250	Inverse variance weighted	4	-0.894273	0.455562	0.0496452	-1.78718	-0.00137066	0.408905	0.167432	0.99863	0.988689
pheno.3262	GCST90018609	constipation	k__Bacteria|p__Spirochaetota|c__Spirochaetia|o__Treponematales|f__Treponemataceae|g__Treponema_B|s__Treponema_B_denticola_mgs_3534	Inverse variance weighted	3	1.37648	0.660432	0.0371409	0.0820334	2.67093	3.96093	1.08549	14.4534	0.988689
pheno.1343	GCST90018609	constipation	k__Bacteria|p__Firmicutes|c__Bacilli|o__Erysipelotrichales|f__Erysipelotrichaceae|g__Solobacterium|s__unclassified_mgs_1901	Inverse variance weighted	3	-1.2265	0.541317	0.0234652	-2.28748	-0.165521	0.293317	0.101522	0.847452	0.988689
pheno.1343	GCST90018609	constipation	k__Bacteria|p__Fusobacteriota|c__Fusobacteriia|o__Fusobacteriales|f__Fusobacteriaceae|g__Fusobacterium|s__unclassified_mgs_2315	MR Egger	5	0.967385	48.2829	0.985273	-93.6672	95.6019	2.63105	2.09347e-41	3.30669e+41	0.988689
pheno.2211	GCST90018609	constipation	k__Bacteria|p__Campylobacterota|c__Campylobacteria|o__Campylobacterales|f__Campylobacteraceae|g__Campylobacter_A|s__Campylobacter_A_rectus_mgs_1402	Weighted median	4	-0.00916915	0.646783	0.988689	-1.27686	1.25853	0.990873	0.278911	3.52023	0.988689

## Sheet: Supplemental table2
id.exposure	id.outcome	outcome	exposure	method	nsnp	b	se	pval	lo_ci	up_ci	or	or_lci95	or_uci95	qvalue
pheno.346	GCST90018609	constipation	k__Bacteria|p__Bacteroidota|c__Bacteroidia|o__Bacteroidales|f__Bacteroidaceae|g__Prevotella|s__unclassified_mgs_1086	Inverse variance weighted	3	1.53174	0.594431	0.00997142	0.366656	2.69682	4.62622	1.4429	14.8326	0.993411
pheno.176	GCST90018609	constipation	k__Bacteria|p__Proteobacteria|c__Gammaproteobacteria|o__Enterobacterales|f__Pasteurellaceae|g__Aggregatibacter|s__Aggregatibacter_segnis_mgs_1370	Weighted median	4	-1.19737	0.478998	0.0124283	-2.13621	-0.258537	0.301986	0.118102	0.772181	0.993411
pheno.176	GCST90018609	constipation	k__Bacteria|p__Proteobacteria|c__Gammaproteobacteria|o__Enterobacterales|f__Pasteurellaceae|g__Aggregatibacter|s__Aggregatibacter_segnis_mgs_1370	Inverse variance weighted	4	-0.915279	0.386748	0.0179523	-1.67331	-0.157252	0.400405	0.187626	0.854488	0.993411
pheno.1673	GCST90018609	constipation	k__Bacteria|p__Proteobacteria|c__Gammaproteobacteria|o__Burkholderiales|f__Neisseriaceae|g__Neisseria|s__Neisseria_sicca_A_mgs_3572	Inverse variance weighted	3	1.58196	0.676045	0.0192828	0.25691	2.90701	4.86447	1.29293	18.3019	0.993411
pheno.887	GCST90018609	constipation	k__Bacteria|p__Bacteroidota|c__Bacteroidia|o__Bacteroidales|f__Bacteroidaceae|g__Prevotella|s__Prevotella_sp000467895_mgs_51	Inverse variance weighted	3	1.31736	0.639341	0.0393511	0.0642515	2.57047	3.73355	1.06636	13.072	0.993411
pheno.346	GCST90018609	constipation	k__Bacteria|p__Bacteroidota|c__Bacteroidia|o__Bacteroidales|f__Bacteroidaceae|g__Prevotella|s__unclassified_mgs_1086	Weighted median	3	1.49664	0.736101	0.042032	0.0538849	2.9394	4.46667	1.05536	18.9045	0.993411
pheno.1710	GCST90018609	constipation	k__Bacteria|p__Proteobacteria|c__Gammaproteobacteria|o__Cardiobacteriales	Inverse variance weighted	3	-0.798137	0.426133	0.0610718	-1.63336	0.037084	0.450167	0.195273	1.03778	0.993411
pheno.2113	GCST90018609	constipation	k__Bacteria|p__Fusobacteriota|c__Fusobacteriia|o__Fusobacteriales|f__Fusobacteriaceae|g__Fusobacterium|s__unclassified_mgs_1681	Inverse variance weighted	3	-1.43178	0.775146	0.0647319	-2.95106	0.0875098	0.238884	0.0522842	1.09145	0.993411
pheno.1673	GCST90018609	constipation	k__Bacteria|p__Proteobacteria|c__Gammaproteobacteria|o__Burkholderiales|f__Neisseriaceae|g__Neisseria|s__Neisseria_sicca_A_mgs_3572	Weighted median	3	1.48129	0.819884	0.0708082	-0.125684	3.08826	4.39862	0.881894	21.9389	0.993411
pheno.364	GCST90018609	constipation	k__Bacteria|p__Firmicutes|c__Bacilli|o__Lactobacillales|f__Streptococcaceae|g__Streptococcus|s__unclassified_mgs_2812	Weighted median	5	-0.806238	0.461603	0.0807058	-1.71098	0.0985035	0.446535	0.180689	1.10352	0.993411
pheno.2113	GCST90018609	constipation	k__Bacteria|p__Fusobacteriota|c__Fusobacteriia|o__Fusobacteriales|f__Fusobacteriaceae|g__Fusobacterium|s__unclassified_mgs_1681	Weighted median	3	-1.22356	0.71212	0.085761	-2.61932	0.172194	0.29418	0.0728526	1.18791	0.993411
pheno.1463	GCST90018609	constipation	k__Bacteria|p__Firmicutes|c__Bacilli|o__Lactobacillales|f__Aerococcaceae|g__Granulicatella|s__unclassified_mgs_1751	Inverse variance weighted	3	0.959847	0.576709	0.0960418	-0.170502	2.0902	2.6113	0.843241	8.08651	0.993411
pheno.364	GCST90018609	constipation	k__Bacteria|p__Firmicutes|c__Bacilli|o__Lactobacillales|f__Streptococcaceae|g__Streptococcus|s__unclassified_mgs_2812	Inverse variance weighted	5	-0.634947	0.383156	0.0974893	-1.38593	0.116039	0.529963	0.25009	1.12304	0.993411
pheno.2057	GCST90018609	constipation	k__Bacteria|p__Proteobacteria|c__Gammaproteobacteria|o__Enterobacterales|f__Pasteurellaceae|g__Aggregatibacter|s__Aggregatibacter_sp000466335_mgs_2199	Inverse variance weighted	3	-0.80202	0.488654	0.100739	-1.75978	0.155742	0.448422	0.172082	1.16853	0.993411
pheno.2550	GCST90018609	constipation	k__Bacteria|p__Spirochaetota|c__Spirochaetia|o__Treponematales|f__Treponemataceae|g__Treponema_A|s__unclassified_mgs_3206	MR Egger	5	134.364	57.3316	0.100888	21.9939	246.734	2.25648e+58	3.56298e+09	1.42906e+107	0.993411
pheno.3076	GCST90018609	constipation	k__Bacteria|p__Bacteroidota|c__Bacteroidia|o__Bacteroidales|f__Porphyromonadaceae|g__Porphyromonas|s__unclassified_mgs_2856	Inverse variance weighted	3	0.7698	0.489919	0.116117	-0.190441	1.73004	2.15934	0.826595	5.64089	0.993411
pheno.831	GCST90018609	constipation	k__Bacteria|p__Firmicutes|c__Bacilli|o__Erysipelotrichales|f__Erysipelotrichaceae|g__Solobacterium|s__unclassified_mgs_1133	Weighted median	3	1.06166	0.676749	0.116701	-0.264764	2.38809	2.89118	0.767387	10.8927	0.993411
pheno.442	GCST90018609	constipation	k__Bacteria|p__Firmicutes|c__Clostridia|o__Peptostreptococcales|f__Anaerovoracaceae|g__Eubacterium_A	Inverse variance weighted	3	1.23522	0.790331	0.118072	-0.313827	2.78427	3.43914	0.730645	16.188	0.993411
pheno.1463	GCST90018609	constipation	k__Bacteria|p__Firmicutes|c__Bacilli|o__Lactobacillales|f__Aerococcaceae|g__Granulicatella|s__unclassified_mgs_1751	Weighted median	3	1.1658	0.747358	0.118783	-0.299017	2.63062	3.2085	0.741547	13.8824	0.993411
pheno.1815	GCST90018609	constipation	k__Bacteria|p__Proteobacteria|c__Gammaproteobacteria|o__Enterobacterales|f__Pasteurellaceae|g__Haemophilus_A	Inverse variance weighted	3	-0.773388	0.496305	0.119164	-1.74615	0.199369	0.461447	0.174445	1.22063	0.993411
pheno.2246	GCST90018609	constipation	k__Bacteria|p__Fusobacteriota|c__Fusobacteriia|o__Fusobacteriales|f__Fusobacteriaceae|g__Fusobacterium|s__unclassified_mgs_3321	MR Egger	4	-56.188	21.8799	0.124044	-99.0727	-13.3034	3.96132e-25	9.40283e-44	1.66887e-06	0.993411
pheno.887	GCST90018609	constipation	k__Bacteria|p__Bacteroidota|c__Bacteroidia|o__Bacteroidales|f__Bacteroidaceae|g__Prevotella|s__Prevotella_sp000467895_mgs_51	Weighted median	3	1.22193	0.805625	0.12933	-0.357093	2.80096	3.39374	0.699708	16.4604	0.993411
pheno.2057	GCST90018609	constipation	k__Bacteria|p__Proteobacteria|c__Gammaproteobacteria|o__Enterobacterales|f__Pasteurellaceae|g__Aggregatibacter|s__Aggregatibacter_sp000466335_mgs_2199	Weighted median	3	-0.940109	0.621959	0.130654	-2.15915	0.278931	0.390585	0.115423	1.32172	0.993411
pheno.824	GCST90018609	constipation	k__Bacteria|p__Firmicutes|c__Clostridia|o__Lachnospirales|f__Lachnospiraceae|g__Oribacterium|s__unclassified_mgs_489	Inverse variance weighted	3	0.846852	0.566953	0.135256	-0.264375	1.95808	2.33229	0.767686	7.0857	0.993411
pheno.442	GCST90018609	constipation	k__Bacteria|p__Firmicutes|c__Clostridia|o__Peptostreptococcales|f__Anaerovoracaceae|g__Eubacterium_A	Weighted median	3	1.25015	0.894139	0.162064	-0.502359	3.00267	3.49088	0.605101	20.1392	0.993411
pheno.830	GCST90018609	constipation	k__Bacteria|p__Campylobacterota|c__Campylobacteria|o__Campylobacterales|f__Campylobacteraceae|g__Campylobacter_A|s__unclassified_mgs_2249	Inverse variance weighted	4	-0.671126	0.493628	0.173963	-1.63864	0.296384	0.511133	0.194245	1.34499	0.993411
pheno.647	GCST90018609	constipation	k__Bacteria|p__Proteobacteria|c__Gammaproteobacteria|o__Enterobacterales|f__Pasteurellaceae|g__Haemophilus_D|s__unclassified_mgs_3384	Inverse variance weighted	3	1.13104	0.86672	0.191904	-0.567729	2.82981	3.09888	0.566811	16.9423	0.993411
pheno.2207	GCST90018609	constipation	k__Bacteria|p__Firmicutes|c__Bacilli|o__Lactobacillales|f__Streptococcaceae|g__Streptococcus|s__unclassified_mgs_1667	Inverse variance weighted	3	-1.04797	0.81134	0.196477	-2.6382	0.542257	0.350649	0.0714901	1.71988	0.993411
pheno.2134	GCST90018609	constipation	k__Bacteria|p__Proteobacteria|c__Gammaproteobacteria|o__Enterobacterales|f__Pasteurellaceae|g__Aggregatibacter	Inverse variance weighted	3	0.624885	0.484444	0.197085	-0.324625	1.5744	1.86803	0.722798	4.82782	0.993411
pheno.1105	GCST90018609	constipation	k__Bacteria|p__Proteobacteria|c__Gammaproteobacteria|o__Enterobacterales|f__Pasteurellaceae|g__Aggregatibacter|s__Aggregatibacter_kilianii_B_mgs_1006	Inverse variance weighted	3	-0.875199	0.680101	0.198141	-2.2082	0.457798	0.416779	0.109899	1.58059	0.993411
pheno.578	GCST90018609	constipation	k__Bacteria|p__Bacteroidota|c__Bacteroidia|o__Flavobacteriales|f__Weeksellaceae|g__unclassified_mgs_439|s__unclassified_mgs_439	Inverse variance weighted	3	0.59642	0.468754	0.203248	-0.322338	1.51518	1.81561	0.724454	4.55023	0.993411
pheno.1891	GCST90018609	constipation	k__Bacteria|p__Actinobacteriota|c__Actinobacteria|o__Actinomycetales|f__Actinomycetaceae|g__Pauljensenia|s__unclassified_mgs_3571	MR Egger	4	49.6423	27.568	0.213546	-4.39093	103.676	3.62555e+21	0.0123892	1.06097e+45	0.993411
pheno.1694	GCST90018609	constipation	k__Bacteria|p__Proteobacteria|c__Gammaproteobacteria|o__Enterobacterales|f__Pasteurellaceae|g__Aggregatibacter|s__Aggregatibacter_sp000466335_mgs_2597	Inverse variance weighted	3	0.795788	0.674606	0.238146	-0.526441	2.11802	2.21619	0.590704	8.31462	0.993411
pheno.3076	GCST90018609	constipation	k__Bacteria|p__Bacteroidota|c__Bacteroidia|o__Bacteroidales|f__Porphyromonadaceae|g__Porphyromonas|s__unclassified_mgs_2856	Weighted median	3	0.724378	0.614563	0.238522	-0.480165	1.92892	2.06345	0.618681	6.88208	0.993411
pheno.3515	GCST90018609	constipation	k__Bacteria|p__Patescibacteria|c__Saccharimonadia|o__Saccharimonadales|f__Saccharimonadaceae|g__unclassified_mgs_812	MR Egger	4	74.7158	45.4951	0.242237	-14.4546	163.886	2.80965e+32	5.2775e-07	1.49581e+71	0.993411
pheno.1900	GCST90018609	constipation	k__Bacteria|p__Firmicutes|c__Bacilli|o__Lactobacillales|f__Streptococcaceae|g__Streptococcus|s__unclassified_mgs_1380	Inverse variance weighted	4	-0.701241	0.603006	0.244867	-1.88313	0.480651	0.49597	0.152113	1.61713	0.993411
pheno.1710	GCST90018609	constipation	k__Bacteria|p__Proteobacteria|c__Gammaproteobacteria|o__Cardiobacteriales	Weighted median	3	-0.60269	0.536581	0.26135	-1.65439	0.449008	0.547337	0.191209	1.56676	0.993411
pheno.2226	GCST90018609	constipation	k__Bacteria|p__Proteobacteria|c__Gammaproteobacteria|o__Burkholderiales|f__Neisseriaceae|g__unclassified_mgs_55|s__unclassified_mgs_55	Inverse variance weighted	3	-0.511448	0.460859	0.267098	-1.41473	0.391836	0.599627	0.242991	1.47969	0.993411
pheno.1105	GCST90018609	constipation	k__Bacteria|p__Proteobacteria|c__Gammaproteobacteria|o__Enterobacterales|f__Pasteurellaceae|g__Aggregatibacter|s__Aggregatibacter_kilianii_B_mgs_1006	Weighted median	3	-0.882218	0.808063	0.274935	-2.46602	0.701585	0.413864	0.0849221	2.01695	0.993411
pheno.830	GCST90018609	constipation	k__Bacteria|p__Campylobacterota|c__Campylobacteria|o__Campylobacterales|f__Campylobacteraceae|g__Campylobacter_A|s__unclassified_mgs_2249	Weighted median	4	-0.614195	0.572643	0.283468	-1.73658	0.508185	0.541076	0.176122	1.66227	0.993411
pheno.1842	GCST90018609	constipation	k__Bacteria|p__Bacteroidota|c__Bacteroidia|o__Bacteroidales|f__Bacteroidaceae|g__F0040|s__F0040_sp900095835_mgs_3541	Inverse variance weighted	3	0.565847	0.528567	0.284381	-0.470145	1.60184	1.76094	0.624912	4.96215	0.993411
pheno.1996	GCST90018609	constipation	k__Bacteria|p__Firmicutes|c__Negativicutes|o__Veillonellales|f__Dialisteraceae	MR Egger	3	26.1958	13.4037	0.301084	-0.075349	52.467	2.38065e+11	0.92742	6.11106e+22	0.993411
pheno.3412	GCST90018609	constipation	k__Bacteria|p__Patescibacteria|c__Saccharimonadia|o__Saccharimonadales|f__Saccharimonadaceae|g__unclassified_mgs_2147|s__unclassified_mgs_2147	MR Egger	3	120.414	61.8445	0.302055	-0.801236	241.629	1.97305e+52	0.448774	8.67455e+104	0.993411
pheno.982	GCST90018609	constipation	k__Bacteria|p__Firmicutes|c__Clostridia|o__4C28d-15|f__CAG-917|g__unclassified_mgs_1659|s__unclassified_mgs_1659	Inverse variance weighted	3	-0.74357	0.731937	0.309681	-2.17817	0.691028	0.475414	0.113249	1.99577	0.993411
pheno.2113	GCST90018609	constipation	k__Bacteria|p__Fusobacteriota|c__Fusobacteriia|o__Fusobacteriales|f__Fusobacteriaceae|g__Fusobacterium|s__unclassified_mgs_1681	MR Egger	3	-183.859	102.369	0.323425	-384.503	16.7845	1.41563e-80	1.02912e-167	1.94729e+07	0.993411
pheno.1815	GCST90018609	constipation	k__Bacteria|p__Proteobacteria|c__Gammaproteobacteria|o__Enterobacterales|f__Pasteurellaceae|g__Haemophilus_A	Weighted median	3	-0.595047	0.603627	0.324238	-1.77815	0.588061	0.551537	0.16895	1.80049	0.993411
pheno.176	GCST90018609	constipation	k__Bacteria|p__Proteobacteria|c__Gammaproteobacteria|o__Enterobacterales|f__Pasteurellaceae|g__Aggregatibacter|s__Aggregatibacter_segnis_mgs_1370	MR Egger	4	-9.55675	7.4453	0.327916	-24.1495	5.03603	7.07224e-05	3.25083e-11	153.858	0.993411
pheno.1799	GCST90018609	constipation	k__Bacteria|p__Actinobacteriota|c__Actinobacteria|o__Actinomycetales|f__Actinomycetaceae|g__Pauljensenia|s__unclassified_mgs_1042	MR Egger	4	34.328	26.8395	0.329236	-18.2774	86.9334	809939771760402	1.15404e-08	5.68441e+37	0.993411
pheno.1003	GCST90018609	constipation	k__Bacteria|p__Actinobacteriota|c__Actinobacteria|o__Actinomycetales|f__Micrococcaceae|g__Rothia|s__Rothia_mucilaginosa_B_mgs_3123	MR Egger	3	107.866	61.8473	0.331431	-13.3551	229.086	7.00508e+46	1.58477e-06	3.09643e+99	0.993411
pheno.2416	GCST90018609	constipation	k__Bacteria|p__Firmicutes|c__Bacilli|o__Lactobacillales|f__Streptococcaceae|g__Streptococcus|s__Streptococcus_sinensis_mgs_638	Weighted median	3	0.649386	0.670499	0.332789	-0.664792	1.96356	1.91437	0.51438	7.12468	0.993411
pheno.2573	GCST90018609	constipation	k__Bacteria|p__Actinobacteriota|c__Actinobacteria|o__Actinomycetales|f__Actinomycetaceae|g__Actinomyces|s__Actinomyces_dentalis_mgs_232	Weighted median	3	0.645911	0.674091	0.337964	-0.675307	1.96713	1.90772	0.509	7.15012	0.993411
pheno.298	GCST90018609	constipation	k__Bacteria|p__Firmicutes|c__Bacilli|o__Lactobacillales|f__Streptococcaceae|g__Streptococcus|s__Streptococcus_pneumoniae_D_mgs_1744	Inverse variance weighted	3	-0.495283	0.521956	0.342672	-1.51832	0.52775	0.609399	0.219081	1.69511	0.993411
pheno.2573	GCST90018609	constipation	k__Bacteria|p__Actinobacteriota|c__Actinobacteria|o__Actinomycetales|f__Actinomycetaceae|g__Actinomyces|s__Actinomyces_dentalis_mgs_232	Inverse variance weighted	3	0.564337	0.601759	0.34834	-0.61511	1.74378	1.75828	0.540581	5.71895	0.993411
pheno.698	GCST90018609	constipation	k__Bacteria|p__Bacteroidota|c__Bacteroidia|o__Bacteroidales|f__Porphyromonadaceae|g__Porphyromonas|s__Porphyromonas_uenonis_A_mgs_658	Inverse variance weighted	3	-0.571544	0.612816	0.351	-1.77266	0.629575	0.564653	0.16988	1.87681	0.993411
pheno.982	GCST90018609	constipation	k__Bacteria|p__Firmicutes|c__Clostridia|o__4C28d-15|f__CAG-917|g__unclassified_mgs_1659|s__unclassified_mgs_1659	Weighted median	3	-0.761229	0.816857	0.351388	-2.36227	0.839811	0.467092	0.0942062	2.31593	0.993411
pheno.1622	GCST90018609	constipation	k__Bacteria|p__Patescibacteria|c__Saccharimonadia|o__Saccharimonadales|f__Saccharimonadaceae|g__unclassified_mgs_2626	Inverse variance weighted	3	0.633547	0.680246	0.351672	-0.699734	1.96683	1.88428	0.496717	7.14798	0.993411
pheno.3675	GCST90018609	constipation	k__Bacteria|p__Firmicutes|c__Bacilli|o__Mycoplasmatales|f__Metamycoplasmataceae|g__Metamycoplasma|s__Metamycoplasma_orale_mgs_654	Inverse variance weighted	3	0.504624	0.551191	0.359921	-0.57571	1.58496	1.65636	0.562305	4.87909	0.993411
pheno.1673	GCST90018609	constipation	k__Bacteria|p__Proteobacteria|c__Gammaproteobacteria|o__Burkholderiales|f__Neisseriaceae|g__Neisseria|s__Neisseria_sicca_A_mgs_3572	MR Egger	3	-249.324	160.044	0.363299	-563.01	64.3621	5.24863e-109	3.07591e-245	8.9561e+27	0.993411
pheno.2078	GCST90018609	constipation	k__Bacteria|p__Firmicutes|c__Bacilli|o__Erysipelotrichales|f__Erysipelotrichaceae|g__Solobacterium|s__unclassified_mgs_2949	MR Egger	3	-44.5864	28.7709	0.364816	-100.977	11.8044	4.3287e-20	1.39994e-44	133846	0.993411
pheno.2078	GCST90018609	constipation	k__Bacteria|p__Firmicutes|c__Bacilli|o__Erysipelotrichales|f__Erysipelotrichaceae|g__Solobacterium|s__unclassified_mgs_2949	Weighted median	3	-0.590299	0.652839	0.365888	-1.86986	0.689266	0.554162	0.154145	1.99225	0.993411
pheno.3378	GCST90018609	constipation	k__Bacteria|p__Patescibacteria|c__Saccharimonadia|o__Saccharimonadales|f__Saccharimonadaceae|g__TM7x|s__unclassified_mgs_2906	MR Egger	3	-52.462	34.0682	0.366658	-119.236	14.3117	1.64454e-23	1.64664e-52	1.64245e+06	0.993411
pheno.1694	GCST90018609	constipation	k__Bacteria|p__Proteobacteria|c__Gammaproteobacteria|o__Enterobacterales|f__Pasteurellaceae|g__Aggregatibacter|s__Aggregatibacter_sp000466335_mgs_2597	Weighted median	3	0.716478	0.797314	0.368858	-0.846258	2.27921	2.04721	0.429017	9.769	0.993411
pheno.2706	GCST90018609	constipation	k__Bacteria|p__Spirochaetota|c__Spirochaetia|o__Treponematales|f__Treponemataceae|g__Treponema_A|s__Treponema_A_medium_mgs_473	MR Egger	5	42.4734	40.4185	0.37051	-36.7468	121.694	2.79224e+18	1.09913e-16	7.09345e+52	0.993411
pheno.2207	GCST90018609	constipation	k__Bacteria|p__Firmicutes|c__Bacilli|o__Lactobacillales|f__Streptococcaceae|g__Streptococcus|s__unclassified_mgs_1667	MR Egger	3	-162.204	106.787	0.370655	-371.506	47.0988	3.59636e-71	4.53924e-162	2.84934e+20	0.993411
pheno.2401	GCST90018609	constipation	k__Bacteria|p__Firmicutes|c__Clostridia|o__Lachnospirales|f__Lachnospiraceae|g__Lachnoanaerobaculum|s__unclassified_mgs_2166	MR Egger	3	-24.4084	16.1574	0.372255	-56.0769	7.26004	2.50926e-11	4.42685e-25	1422.31	0.993411
pheno.1842	GCST90018609	constipation	k__Bacteria|p__Bacteroidota|c__Bacteroidia|o__Bacteroidales|f__Bacteroidaceae|g__F0040|s__F0040_sp900095835_mgs_3541	Weighted median	3	0.559484	0.629216	0.373908	-0.673779	1.79275	1.74977	0.509778	6.00593	0.993411
pheno.2000	GCST90018609	constipation	k__Bacteria|p__Firmicutes|c__Bacilli|o__Lactobacillales|f__Streptococcaceae|g__Streptococcus|s__Streptococcus_pneumoniae_D_mgs_1170	Inverse variance weighted	3	0.727862	0.819997	0.374734	-0.879332	2.33506	2.07065	0.41506	10.33	0.993411
pheno.604	GCST90018609	constipation	k__Bacteria|p__Proteobacteria|c__Gammaproteobacteria|o__Burkholderiales|f__Neisseriaceae|g__Kingella|s__unclassified_mgs_554	Weighted median	3	0.729889	0.843232	0.386718	-0.922847	2.38262	2.07485	0.397386	10.8333	0.993411
pheno.968	GCST90018609	constipation	k__Bacteria|p__Firmicutes|c__Bacilli|o__Lactobacillales|f__Aerococcaceae|g__Granulicatella|s__Granulicatella_adiacens_mgs_1240	Inverse variance weighted	3	0.516726	0.603812	0.392123	-0.666745	1.7002	1.67653	0.513377	5.47503	0.993411
pheno.2054	GCST90018609	constipation	k__Bacteria|p__Actinobacteriota|c__Actinobacteria|o__Actinomycetales|f__Actinomycetaceae|g__Pauljensenia|s__Pauljensenia_cellulosilytica_mgs_3249	Inverse variance weighted	3	-0.532366	0.636164	0.402683	-1.77925	0.714515	0.587214	0.168765	2.0432	0.993411
pheno.2291	GCST90018609	constipation	k__Bacteria|p__Proteobacteria|c__Gammaproteobacteria|o__Enterobacterales|f__Pasteurellaceae|g__Aggregatibacter|s__unclassified_mgs_3313	Weighted median	3	0.46415	0.565864	0.412074	-0.644945	1.57324	1.59066	0.524692	4.82227	0.993411
pheno.1105	GCST90018609	constipation	k__Bacteria|p__Proteobacteria|c__Gammaproteobacteria|o__Enterobacterales|f__Pasteurellaceae|g__Aggregatibacter|s__Aggregatibacter_kilianii_B_mgs_1006	MR Egger	3	-32.7122	24.8981	0.414174	-81.5125	16.0881	6.21241e-15	3.97701e-36	9.70426e+06	0.993411
pheno.2345	GCST90018609	constipation	k__Bacteria|p__Bacteroidota|c__Bacteroidia|o__Bacteroidales|f__Porphyromonadaceae|g__Porphyromonas|s__unclassified_mgs_1260	Inverse variance weighted	3	-0.489315	0.606369	0.41969	-1.6778	0.699169	0.613046	0.186785	2.01208	0.993411
pheno.2207	GCST90018609	constipation	k__Bacteria|p__Firmicutes|c__Bacilli|o__Lactobacillales|f__Streptococcaceae|g__Streptococcus|s__unclassified_mgs_1667	Weighted median	3	-0.789453	0.982533	0.421693	-2.71522	1.13631	0.454093	0.0661906	3.11525	0.993411
pheno.826	GCST90018609	constipation	k__Bacteria|p__Firmicutes|c__Bacilli|o__Lactobacillales|f__Streptococcaceae|g__Streptococcus|s__unclassified_mgs_1204	MR Egger	3	49.0613	38.6003	0.424387	-26.5953	124.718	2.02794e+21	2.81724e-12	1.45977e+54	0.993411
pheno.2134	GCST90018609	constipation	k__Bacteria|p__Proteobacteria|c__Gammaproteobacteria|o__Enterobacterales|f__Pasteurellaceae|g__Aggregatibacter	Weighted median	3	0.469836	0.596444	0.430855	-0.699193	1.63887	1.59973	0.496986	5.14933	0.993411
pheno.2698	GCST90018609	constipation	k__Bacteria|p__Bacteroidota|c__Bacteroidia|o__Bacteroidales|f__Porphyromonadaceae|g__Porphyromonas|s__unclassified_mgs_2117	MR Egger	3	34.6521	28.204	0.434919	-20.6277	89.9319	1120017611596410	1.10032e-09	1.14007e+39	0.993411
pheno.1996	GCST90018609	constipation	k__Bacteria|p__Firmicutes|c__Negativicutes|o__Veillonellales|f__Dialisteraceae	Inverse variance weighted	3	0.590616	0.756752	0.435119	-0.892618	2.07385	1.8051	0.409582	7.9554	0.993411
pheno.2054	GCST90018609	constipation	k__Bacteria|p__Actinobacteriota|c__Actinobacteria|o__Actinomycetales|f__Actinomycetaceae|g__Pauljensenia|s__Pauljensenia_cellulosilytica_mgs_3249	Weighted median	3	-0.550097	0.707369	0.436766	-1.93654	0.836347	0.576894	0.144202	2.30792	0.993411
pheno.1622	GCST90018609	constipation	k__Bacteria|p__Patescibacteria|c__Saccharimonadia|o__Saccharimonadales|f__Saccharimonadaceae|g__unclassified_mgs_2626	Weighted median	3	0.60569	0.784689	0.440183	-0.932301	2.14368	1.83252	0.393647	8.53078	0.993411
pheno.111	GCST90018609	constipation	k__Bacteria|p__Bacteroidota|c__Bacteroidia|o__Bacteroidales|f__Bacteroidaceae|g__Prevotella|s__Prevotella_conceptionensis_mgs_303	MR Egger	3	-81.4583	67.8059	0.441933	-214.358	51.4413	4.19869e-36	8.04572e-94	2.1911e+22	0.993411
pheno.279	GCST90018609	constipation	k__Bacteria|p__Firmicutes|c__Bacilli|o__Lactobacillales|f__Streptococcaceae|g__Streptococcus|s__Streptococcus_sp001553685_mgs_223	MR Egger	4	-17.5704	18.6815	0.446232	-54.1862	19.0454	2.34029e-08	2.93236e-24	1.86777e+08	0.993411
pheno.2401	GCST90018609	constipation	k__Bacteria|p__Firmicutes|c__Clostridia|o__Lachnospirales|f__Lachnospiraceae|g__Lachnoanaerobaculum|s__unclassified_mgs_2166	Weighted median	3	-0.451825	0.600434	0.451752	-1.62868	0.725026	0.636466	0.196189	2.06478	0.993411
pheno.111	GCST90018609	constipation	k__Bacteria|p__Bacteroidota|c__Bacteroidia|o__Bacteroidales|f__Bacteroidaceae|g__Prevotella|s__Prevotella_conceptionensis_mgs_303	Inverse variance weighted	3	-0.820611	1.09271	0.452662	-2.96233	1.32111	0.440163	0.0516984	3.74756	0.993411
pheno.2345	GCST90018609	constipation	k__Bacteria|p__Bacteroidota|c__Bacteroidia|o__Bacteroidales|f__Porphyromonadaceae|g__Porphyromonas|s__unclassified_mgs_1260	Weighted median	3	-0.502562	0.676867	0.457795	-1.82922	0.824097	0.604979	0.160539	2.27982	0.993411
pheno.1900	GCST90018609	constipation	k__Bacteria|p__Firmicutes|c__Bacilli|o__Lactobacillales|f__Streptococcaceae|g__Streptococcus|s__unclassified_mgs_1380	MR Egger	4	-16.3336	17.9954	0.459868	-51.6046	18.9374	8.06137e-08	3.87611e-23	1.67657e+08	0.993411
pheno.2000	GCST90018609	constipation	k__Bacteria|p__Firmicutes|c__Bacilli|o__Lactobacillales|f__Streptococcaceae|g__Streptococcus|s__Streptococcus_pneumoniae_D_mgs_1170	MR Egger	3	37.6768	33.4472	0.462186	-27.8798	103.233	2.30579e+16	7.79787e-13	6.81807e+44	0.993411
pheno.2291	GCST90018609	constipation	k__Bacteria|p__Proteobacteria|c__Gammaproteobacteria|o__Enterobacterales|f__Pasteurellaceae|g__Aggregatibacter|s__unclassified_mgs_3313	Inverse variance weighted	3	0.337807	0.459613	0.46235	-0.563033	1.23865	1.40187	0.569479	3.45095	0.993411
pheno.644	GCST90018609	constipation	k__Bacteria|p__Fusobacteriota|c__Fusobacteriia|o__Fusobacteriales|f__Fusobacteriaceae|g__Fusobacterium|s__unclassified_mgs_2858	MR Egger	4	123.457	137.327	0.463532	-145.705	392.618	4.13513e+53	5.26015e-64	3.25073e+170	0.993411
pheno.604	GCST90018609	constipation	k__Bacteria|p__Proteobacteria|c__Gammaproteobacteria|o__Burkholderiales|f__Neisseriaceae|g__Kingella|s__unclassified_mgs_554	Inverse variance weighted	3	0.608833	0.836992	0.466977	-1.03167	2.24934	1.83828	0.356411	9.48145	0.993411
pheno.831	GCST90018609	constipation	k__Bacteria|p__Firmicutes|c__Bacilli|o__Erysipelotrichales|f__Erysipelotrichaceae|g__Solobacterium|s__unclassified_mgs_1133	MR Egger	3	45.8509	42.1489	0.473234	-36.7609	128.463	8.18103e+19	1.08375e-16	6.17571e+55	0.993411
pheno.1956	GCST90018609	constipation	k__Bacteria|p__Firmicutes|c__Negativicutes|o__Veillonellales|f__Veillonellaceae|g__Veillonella|s__Veillonella_dispar_mgs_1131	Inverse variance weighted	3	0.409425	0.577048	0.478004	-0.721589	1.54044	1.50595	0.485979	4.66664	0.993411
pheno.698	GCST90018609	constipation	k__Bacteria|p__Bacteroidota|c__Bacteroidia|o__Bacteroidales|f__Porphyromonadaceae|g__Porphyromonas|s__Porphyromonas_uenonis_A_mgs_658	MR Egger	3	19.9115	18.5936	0.478219	-16.5319	56.3549	4.44059e+08	6.61105e-08	2.9827e+24	0.993411
pheno.578	GCST90018609	constipation	k__Bacteria|p__Bacteroidota|c__Bacteroidia|o__Flavobacteriales|f__Weeksellaceae|g__unclassified_mgs_439|s__unclassified_mgs_439	Weighted median	3	0.417906	0.598313	0.48488	-0.754787	1.5906	1.51878	0.470111	4.90669	0.993411
pheno.647	GCST90018609	constipation	k__Bacteria|p__Proteobacteria|c__Gammaproteobacteria|o__Enterobacterales|f__Pasteurellaceae|g__Haemophilus_D|s__unclassified_mgs_3384	MR Egger	3	104.544	100.63	0.487858	-92.6914	301.779	2.52791e+45	5.55442e-41	1.1505e+131	0.993411
pheno.831	GCST90018609	constipation	k__Bacteria|p__Firmicutes|c__Bacilli|o__Erysipelotrichales|f__Erysipelotrichaceae|g__Solobacterium|s__unclassified_mgs_1133	Inverse variance weighted	3	0.538487	0.77744	0.488535	-0.985295	2.06227	1.71341	0.373329	7.86378	0.993411
pheno.476	GCST90018609	constipation	k__Bacteria|p__Proteobacteria|c__Gammaproteobacteria|o__Enterobacterales|f__Pasteurellaceae|g__Haemophilus|s__Haemophilus_sp002998595_mgs_1353	Inverse variance weighted	3	-0.408216	0.591307	0.489967	-1.56718	0.750746	0.664835	0.208633	2.11858	0.993411
pheno.2246	GCST90018609	constipation	k__Bacteria|p__Fusobacteriota|c__Fusobacteriia|o__Fusobacteriales|f__Fusobacteriaceae|g__Fusobacterium|s__unclassified_mgs_3321	Weighted median	4	0.447109	0.661055	0.498814	-0.848558	1.74278	1.56379	0.428032	5.71318	0.993411
pheno.3675	GCST90018609	constipation	k__Bacteria|p__Firmicutes|c__Bacilli|o__Mycoplasmatales|f__Metamycoplasmataceae|g__Metamycoplasma|s__Metamycoplasma_orale_mgs_654	MR Egger	3	54.0155	53.8172	0.498829	-51.4663	159.497	2.87506e+23	4.45132e-23	1.85698e+69	0.993411
pheno.1463	GCST90018609	constipation	k__Bacteria|p__Firmicutes|c__Bacilli|o__Lactobacillales|f__Aerococcaceae|g__Granulicatella|s__unclassified_mgs_1751	MR Egger	3	-107.979	108.542	0.501655	-320.722	104.763	1.27424e-47	5.15729e-140	3.14835e+45	0.993411
pheno.2226	GCST90018609	constipation	k__Bacteria|p__Proteobacteria|c__Gammaproteobacteria|o__Burkholderiales|f__Neisseriaceae|g__unclassified_mgs_55|s__unclassified_mgs_55	Weighted median	3	-0.347508	0.52	0.503952	-1.36671	0.671692	0.706446	0.254945	1.95755	0.993411
pheno.1956	GCST90018609	constipation	k__Bacteria|p__Firmicutes|c__Negativicutes|o__Veillonellales|f__Veillonellaceae|g__Veillonella|s__Veillonella_dispar_mgs_1131	Weighted median	3	0.45377	0.686317	0.508506	-0.891413	1.79895	1.57424	0.410076	6.04331	0.993411
pheno.1696	GCST90018609	constipation	k__Bacteria|p__Firmicutes|c__Bacilli|o__Lactobacillales|f__Streptococcaceae|g__Streptococcus|s__unclassified_mgs_2153	Weighted median	3	0.541917	0.823701	0.510599	-1.07254	2.15637	1.7193	0.342139	8.63973	0.993411
pheno.1052	GCST90018609	constipation	k__Bacteria|p__Proteobacteria|c__Gammaproteobacteria|o__Enterobacterales|f__Pasteurellaceae|g__Haemophilus_D|s__unclassified_mgs_2840	Weighted median	3	-0.429765	0.666843	0.519266	-1.73678	0.877248	0.650662	0.176087	2.40427	0.993411
pheno.3251	GCST90018609	constipation	k__Bacteria|p__Patescibacteria|c__Saccharimonadia|o__Saccharimonadales|f__Saccharimonadaceae|g__unclassified_mgs_2734|s__unclassified_mgs_2734	Inverse variance weighted	3	0.417867	0.657951	0.525361	-0.871717	1.70745	1.51872	0.418233	5.51489	0.993411
pheno.1003	GCST90018609	constipation	k__Bacteria|p__Actinobacteriota|c__Actinobacteria|o__Actinomycetales|f__Micrococcaceae|g__Rothia|s__Rothia_mucilaginosa_B_mgs_3123	Weighted median	3	-0.422213	0.671977	0.529798	-1.73929	0.894862	0.655594	0.175645	2.447	0.993411
pheno.647	GCST90018609	constipation	k__Bacteria|p__Proteobacteria|c__Gammaproteobacteria|o__Enterobacterales|f__Pasteurellaceae|g__Haemophilus_D|s__unclassified_mgs_3384	Weighted median	3	0.676065	1.07904	0.53096	-1.43886	2.79099	1.96613	0.237198	16.2971	0.993411
pheno.824	GCST90018609	constipation	k__Bacteria|p__Firmicutes|c__Clostridia|o__Lachnospirales|f__Lachnospiraceae|g__Oribacterium|s__unclassified_mgs_489	Weighted median	3	0.44163	0.705288	0.531204	-0.940734	1.82399	1.55524	0.390341	6.19656	0.993411
pheno.3630	GCST90018609	constipation	k__Bacteria|p__Bacteroidota|c__Bacteroidia|o__Bacteroidales|f__Porphyromonadaceae|g__Porphyromonas|s__unclassified_mgs_1569	Weighted median	4	-0.391026	0.625335	0.53177	-1.61668	0.83463	0.676363	0.198556	2.30396	0.993411
pheno.3061	GCST90018609	constipation	k__Bacteria|p__Patescibacteria|c__Saccharimonadia|o__Saccharimonadales|f__Saccharimonadaceae|g__TM7x|s__unclassified_mgs_1191	Weighted median	3	-0.698841	1.12168	0.533264	-2.89733	1.49965	0.497161	0.0551702	4.48012	0.993411
pheno.465	GCST90018609	constipation	k__Bacteria|p__Proteobacteria|c__Gammaproteobacteria|o__Enterobacterales|f__Pasteurellaceae|g__Haemophilus_A|s__Haemophilus_A_parahaemolyticus_mgs_2498	Inverse variance weighted	3	-0.274134	0.444757	0.537652	-1.14586	0.59759	0.76023	0.317951	1.81773	0.993411
pheno.399	GCST90018609	constipation	k__Bacteria|p__Bacteroidota|c__Bacteroidia|o__Flavobacteriales|f__Flavobacteriaceae|g__Capnocytophaga|s__Capnocytophaga_sputigena_mgs_3341	Inverse variance weighted	3	0.284959	0.472428	0.546389	-0.640999	1.21092	1.32971	0.526766	3.35656	0.993411
pheno.3515	GCST90018609	constipation	k__Bacteria|p__Patescibacteria|c__Saccharimonadia|o__Saccharimonadales|f__Saccharimonadaceae|g__unclassified_mgs_812	Weighted median	4	-0.373069	0.628735	0.552938	-1.60539	0.859252	0.688618	0.200811	2.36139	0.993411
pheno.968	GCST90018609	constipation	k__Bacteria|p__Firmicutes|c__Bacilli|o__Lactobacillales|f__Aerococcaceae|g__Granulicatella|s__Granulicatella_adiacens_mgs_1240	MR Egger	3	-10.7724	12.7975	0.554563	-35.8556	14.3107	2.09693e-05	2.67983e-16	1.64082e+06	0.993411
pheno.1956	GCST90018609	constipation	k__Bacteria|p__Firmicutes|c__Negativicutes|o__Veillonellales|f__Veillonellaceae|g__Veillonella|s__Veillonella_dispar_mgs_1131	MR Egger	3	-40.9971	49.0156	0.556562	-137.068	55.0734	1.56734e-18	2.96654e-60	8.28091e+23	0.993411
pheno.2291	GCST90018609	constipation	k__Bacteria|p__Proteobacteria|c__Gammaproteobacteria|o__Enterobacterales|f__Pasteurellaceae|g__Aggregatibacter|s__unclassified_mgs_3313	MR Egger	3	-7.99181	9.61412	0.558497	-26.8355	10.8519	0.000338221	2.21562e-12	51630.5	0.993411
pheno.1900	GCST90018609	constipation	k__Bacteria|p__Firmicutes|c__Bacilli|o__Lactobacillales|f__Streptococcaceae|g__Streptococcus|s__unclassified_mgs_1380	Weighted median	4	-0.433753	0.757522	0.56692	-1.9185	1.05099	0.648073	0.146828	2.86049	0.993411
pheno.2209	GCST90018609	constipation	k__Bacteria|p__Spirochaetota|c__Spirochaetia|o__Treponematales|f__Treponemataceae|g__Treponema_A|s__unclassified_mgs_2892	MR Egger	3	12.2368	15.2463	0.569437	-17.6461	42.1196	206234	2.16973e-08	1.96026e+18	0.993411
pheno.3061	GCST90018609	constipation	k__Bacteria|p__Patescibacteria|c__Saccharimonadia|o__Saccharimonadales|f__Saccharimonadaceae|g__TM7x|s__unclassified_mgs_1191	MR Egger	3	-123.996	154.819	0.570096	-427.442	179.451	1.41067e-54	2.31436e-186	8.59844e+77	0.993411
pheno.3515	GCST90018609	constipation	k__Bacteria|p__Patescibacteria|c__Saccharimonadia|o__Saccharimonadales|f__Saccharimonadaceae|g__unclassified_mgs_812	Inverse variance weighted	4	-0.368603	0.656285	0.574354	-1.65492	0.917715	0.6917	0.191107	2.50356	0.993411
pheno.2254	GCST90018609	constipation	k__Bacteria|p__Campylobacterota|c__Campylobacteria|o__Campylobacterales|f__Campylobacteraceae|g__Campylobacter_A|s__unclassified_mgs_2125	MR Egger	3	-13.4381	17.0149	0.57443	-46.7873	19.911	1.45845e-06	4.79241e-21	4.43839e+08	0.993411
pheno.1696	GCST90018609	constipation	k__Bacteria|p__Firmicutes|c__Bacilli|o__Lactobacillales|f__Streptococcaceae|g__Streptococcus|s__unclassified_mgs_2153	Inverse variance weighted	3	0.459138	0.820897	0.575948	-1.14982	2.0681	1.58271	0.316694	7.90974	0.993411
pheno.1000	GCST90018609	constipation	k__Bacteria|p__Proteobacteria|c__Gammaproteobacteria|o__Enterobacterales|f__Pasteurellaceae|g__Aggregatibacter|s__Aggregatibacter_sp000466335_mgs_1217	Inverse variance weighted	3	0.303496	0.544493	0.57726	-0.76371	1.3707	1.35459	0.465934	3.93812	0.993411
pheno.476	GCST90018609	constipation	k__Bacteria|p__Proteobacteria|c__Gammaproteobacteria|o__Enterobacterales|f__Pasteurellaceae|g__Haemophilus|s__Haemophilus_sp002998595_mgs_1353	MR Egger	3	11.8809	15.5633	0.584912	-18.6231	42.3849	144481	8.1675e-09	2.55585e+18	0.993411
pheno.698	GCST90018609	constipation	k__Bacteria|p__Bacteroidota|c__Bacteroidia|o__Bacteroidales|f__Porphyromonadaceae|g__Porphyromonas|s__Porphyromonas_uenonis_A_mgs_658	Weighted median	3	-0.367278	0.674613	0.586147	-1.68952	0.954964	0.692617	0.184608	2.59858	0.993411
pheno.346	GCST90018609	constipation	k__Bacteria|p__Bacteroidota|c__Bacteroidia|o__Bacteroidales|f__Bacteroidaceae|g__Prevotella|s__unclassified_mgs_1086	MR Egger	3	-56.4825	74.8391	0.588416	-203.167	90.2021	2.95098e-25	5.8297e-89	1.49377e+39	0.993411
pheno.3250	GCST90018609	constipation	k__Bacteria|p__Patescibacteria|c__Saccharimonadia|o__Saccharimonadales|f__Saccharimonadaceae|g__unclassified_mgs_1185	Weighted median	3	-0.281285	0.536387	0.599996	-1.3326	0.770034	0.754813	0.26379	2.15984	0.993411
pheno.982	GCST90018609	constipation	k__Bacteria|p__Firmicutes|c__Clostridia|o__4C28d-15|f__CAG-917|g__unclassified_mgs_1659|s__unclassified_mgs_1659	MR Egger	3	86.2043	119.543	0.602267	-148.1	320.508	2.74187e+37	4.79829e-65	1.56678e+139	0.993411
pheno.3630	GCST90018609	constipation	k__Bacteria|p__Bacteroidota|c__Bacteroidia|o__Bacteroidales|f__Porphyromonadaceae|g__Porphyromonas|s__unclassified_mgs_1569	MR Egger	4	-10.8517	17.9459	0.606851	-46.0258	24.3223	1.93713e-05	1.02627e-20	3.65642e+10	0.993411
pheno.3251	GCST90018609	constipation	k__Bacteria|p__Patescibacteria|c__Saccharimonadia|o__Saccharimonadales|f__Saccharimonadaceae|g__unclassified_mgs_2734|s__unclassified_mgs_2734	MR Egger	3	18.6731	26.6332	0.610722	-33.528	70.8741	1.28708e+08	2.74776e-15	6.02882e+30	0.993411
pheno.3061	GCST90018609	constipation	k__Bacteria|p__Patescibacteria|c__Saccharimonadia|o__Saccharimonadales|f__Saccharimonadaceae|g__TM7x|s__unclassified_mgs_1191	Inverse variance weighted	3	-0.520352	1.02724	0.612467	-2.53374	1.49303	0.594312	0.0793619	4.45058	0.993411
pheno.2573	GCST90018609	constipation	k__Bacteria|p__Actinobacteriota|c__Actinobacteria|o__Actinomycetales|f__Actinomycetaceae|g__Actinomyces|s__Actinomyces_dentalis_mgs_232	MR Egger	3	8.69044	12.6812	0.617524	-16.1647	33.5456	5945.79	9.54444e-08	370397682687750	0.993411
pheno.2000	GCST90018609	constipation	k__Bacteria|p__Firmicutes|c__Bacilli|o__Lactobacillales|f__Streptococcaceae|g__Streptococcus|s__Streptococcus_pneumoniae_D_mgs_1170	Weighted median	3	0.486873	0.982831	0.620334	-1.43948	2.41322	1.62722	0.237052	11.1699	0.993411
pheno.2706	GCST90018609	constipation	k__Bacteria|p__Spirochaetota|c__Spirochaetia|o__Treponematales|f__Treponemataceae|g__Treponema_A|s__Treponema_A_medium_mgs_473	Inverse variance weighted	5	-0.274286	0.554893	0.621092	-1.36188	0.813305	0.760115	0.25618	2.25535	0.993411
pheno.1052	GCST90018609	constipation	k__Bacteria|p__Proteobacteria|c__Gammaproteobacteria|o__Enterobacterales|f__Pasteurellaceae|g__Haemophilus_D|s__unclassified_mgs_2840	Inverse variance weighted	3	-0.265267	0.548321	0.628541	-1.33998	0.809442	0.767001	0.261852	2.24665	0.993411
pheno.1815	GCST90018609	constipation	k__Bacteria|p__Proteobacteria|c__Gammaproteobacteria|o__Enterobacterales|f__Pasteurellaceae|g__Haemophilus_A	MR Egger	3	-12.4169	18.9549	0.630802	-49.5686	24.7348	4.04958e-06	2.96925e-22	5.52297e+10	0.993411
pheno.2134	GCST90018609	constipation	k__Bacteria|p__Proteobacteria|c__Gammaproteobacteria|o__Enterobacterales|f__Pasteurellaceae|g__Aggregatibacter	MR Egger	3	6.45663	10.0958	0.637774	-13.3311	26.2444	636.91	1.62315e-06	2.49918e+11	0.993411
pheno.111	GCST90018609	constipation	k__Bacteria|p__Bacteroidota|c__Bacteroidia|o__Bacteroidales|f__Bacteroidaceae|g__Prevotella|s__Prevotella_conceptionensis_mgs_303	Weighted median	3	-0.60965	1.31119	0.64196	-3.17957	1.96028	0.543541	0.0416034	7.10128	0.993411
pheno.3250	GCST90018609	constipation	k__Bacteria|p__Patescibacteria|c__Saccharimonadia|o__Saccharimonadales|f__Saccharimonadaceae|g__unclassified_mgs_1185	Inverse variance weighted	3	-0.216668	0.470017	0.644813	-1.1379	0.704565	0.805197	0.320491	2.02297	0.993411
pheno.3222	GCST90018609	constipation	k__Bacteria|p__Patescibacteria|c__Saccharimonadia|o__Saccharimonadales|f__Saccharimonadaceae|g__unclassified_mgs_2329	MR Egger	3	-8.52622	13.6951	0.645495	-35.3685	18.3161	0.000198203	4.36157e-16	9.00691e+07	0.993411
pheno.476	GCST90018609	constipation	k__Bacteria|p__Proteobacteria|c__Gammaproteobacteria|o__Enterobacterales|f__Pasteurellaceae|g__Haemophilus|s__Haemophilus_sp002998595_mgs_1353	Weighted median	3	-0.315392	0.689471	0.647354	-1.66676	1.03597	0.729502	0.188859	2.81784	0.993411
pheno.298	GCST90018609	constipation	k__Bacteria|p__Firmicutes|c__Bacilli|o__Lactobacillales|f__Streptococcaceae|g__Streptococcus|s__Streptococcus_pneumoniae_D_mgs_1744	Weighted median	3	-0.287381	0.629246	0.647882	-1.5207	0.945941	0.750226	0.218558	2.57524	0.993411
pheno.2965	GCST90018609	constipation	k__Bacteria|p__Patescibacteria|c__Saccharimonadia|o__Saccharimonadales|f__Saccharimonadaceae|g__TM7x|s__unclassified_mgs_503	MR Egger	3	57.0891	94.0119	0.652573	-127.174	241.352	6.21571e+24	5.87419e-56	6.57708e+104	0.993411
pheno.2416	GCST90018609	constipation	k__Bacteria|p__Firmicutes|c__Bacilli|o__Lactobacillales|f__Streptococcaceae|g__Streptococcus|s__Streptococcus_sinensis_mgs_638	Inverse variance weighted	3	0.423058	0.967531	0.661926	-1.4733	2.31942	1.52662	0.229167	10.1698	0.993411
pheno.611	GCST90018609	constipation	k__Bacteria|p__Firmicutes|c__Bacilli|o__Lactobacillales|f__Streptococcaceae|g__Streptococcus|s__unclassified_mgs_2776	Weighted median	3	0.322661	0.739059	0.662414	-1.12589	1.77122	1.3808	0.324362	5.878	0.993411
pheno.298	GCST90018609	constipation	k__Bacteria|p__Firmicutes|c__Bacilli|o__Lactobacillales|f__Streptococcaceae|g__Streptococcus|s__Streptococcus_pneumoniae_D_mgs_1744	MR Egger	3	16.9762	29.0477	0.663299	-39.9574	73.9098	2.3587e+07	4.43335e-18	1.25492e+32	0.993411
pheno.1549	GCST90018609	constipation	k__Bacteria|p__Firmicutes|c__Bacilli|o__Staphylococcales|f__Gemellaceae|g__Gemella|s__unclassified_mgs_902	MR Egger	4	-7.9439	15.8448	0.665863	-38.9997	23.1119	0.000354822	1.15515e-17	1.08989e+10	0.993411
pheno.1751	GCST90018609	constipation	k__Bacteria|p__Campylobacterota|c__Campylobacteria|o__Campylobacterales|f__Campylobacteraceae|g__Campylobacter_A|s__unclassified_mgs_1853	MR Egger	3	-42.3887	73.6189	0.667414	-186.682	101.904	3.89785e-19	8.4162e-82	1.80524e+44	0.993411
pheno.3222	GCST90018609	constipation	k__Bacteria|p__Patescibacteria|c__Saccharimonadia|o__Saccharimonadales|f__Saccharimonadaceae|g__unclassified_mgs_2329	Weighted median	3	0.342422	0.803943	0.67016	-1.23331	1.91815	1.40835	0.291328	6.80835	0.993411
pheno.364	GCST90018609	constipation	k__Bacteria|p__Firmicutes|c__Bacilli|o__Lactobacillales|f__Streptococcaceae|g__Streptococcus|s__unclassified_mgs_2812	MR Egger	5	-9.12649	19.4258	0.67053	-47.2011	28.9481	0.000108746	3.16842e-21	3.73238e+12	0.993411
pheno.1799	GCST90018609	constipation	k__Bacteria|p__Actinobacteriota|c__Actinobacteria|o__Actinomycetales|f__Actinomycetaceae|g__Pauljensenia|s__unclassified_mgs_1042	Weighted median	4	-0.264185	0.625763	0.672893	-1.49068	0.96231	0.767831	0.225219	2.61774	0.993411
pheno.1751	GCST90018609	constipation	k__Bacteria|p__Campylobacterota|c__Campylobacteria|o__Campylobacterales|f__Campylobacteraceae|g__Campylobacter_A|s__unclassified_mgs_1853	Weighted median	3	0.342719	0.815938	0.674463	-1.25652	1.94196	1.40877	0.284643	6.97239	0.993411
pheno.3222	GCST90018609	constipation	k__Bacteria|p__Patescibacteria|c__Saccharimonadia|o__Saccharimonadales|f__Saccharimonadaceae|g__unclassified_mgs_2329	Inverse variance weighted	3	0.312521	0.747784	0.675999	-1.15314	1.77818	1.36687	0.315646	5.91906	0.993411
pheno.3675	GCST90018609	constipation	k__Bacteria|p__Firmicutes|c__Bacilli|o__Mycoplasmatales|f__Metamycoplasmataceae|g__Metamycoplasma|s__Metamycoplasma_orale_mgs_654	Weighted median	3	0.305274	0.74005	0.679969	-1.14522	1.75577	1.357	0.318152	5.78792	0.993411
pheno.1996	GCST90018609	constipation	k__Bacteria|p__Firmicutes|c__Negativicutes|o__Veillonellales|f__Dialisteraceae	Weighted median	3	0.29057	0.708703	0.681804	-1.09849	1.67963	1.33719	0.333375	5.36356	0.993411
pheno.442	GCST90018609	constipation	k__Bacteria|p__Firmicutes|c__Clostridia|o__Peptostreptococcales|f__Anaerovoracaceae|g__Eubacterium_A	MR Egger	3	10.4207	19.1442	0.682658	-27.1018	47.9433	33548.2	1.69753e-12	6.63008e+20	0.993411
pheno.98	GCST90018609	constipation	k__Bacteria|p__Firmicutes|c__Bacilli|o__Lactobacillales|f__Streptococcaceae|g__Streptococcus|s__unclassified_mgs_2224	MR Egger	3	15.3988	28.3268	0.683011	-40.1217	70.9192	4.87072e+06	3.76144e-18	6.30714e+30	0.993411
pheno.1437	GCST90018609	constipation	k__Bacteria|p__Campylobacterota|c__Campylobacteria|o__Campylobacterales|f__Campylobacteraceae|g__Campylobacter_A|s__unclassified_mgs_3418	Inverse variance weighted	3	0.181939	0.451048	0.686676	-0.702115	1.06599	1.19954	0.495536	2.90372	0.993411
pheno.2345	GCST90018609	constipation	k__Bacteria|p__Bacteroidota|c__Bacteroidia|o__Bacteroidales|f__Porphyromonadaceae|g__Porphyromonas|s__unclassified_mgs_1260	MR Egger	3	-22.7551	43.2336	0.691565	-107.493	61.9828	1.31096e-10	2.07201e-47	8.29437e+26	0.993411
pheno.183	GCST90018609	constipation	k__Bacteria|p__Bacteroidota|c__Bacteroidia|o__Bacteroidales|f__Bacteroidaceae|g__F0040|s__F0040_sp900095835_mgs_1710	Inverse variance weighted	4	-0.176277	0.44695	0.693286	-1.0523	0.699745	0.838386	0.349134	2.01324	0.993411
pheno.2078	GCST90018609	constipation	k__Bacteria|p__Firmicutes|c__Bacilli|o__Erysipelotrichales|f__Erysipelotrichaceae|g__Solobacterium|s__unclassified_mgs_2949	Inverse variance weighted	3	-0.27397	0.699311	0.695227	-1.64462	1.09668	0.760355	0.193086	2.99421	0.993411
pheno.399	GCST90018609	constipation	k__Bacteria|p__Bacteroidota|c__Bacteroidia|o__Flavobacteriales|f__Flavobacteriaceae|g__Capnocytophaga|s__Capnocytophaga_sputigena_mgs_3341	MR Egger	3	14.6024	28.1653	0.695504	-40.6016	69.8063	2.19647e+06	2.3279e-18	2.07246e+30	0.993411
pheno.1549	GCST90018609	constipation	k__Bacteria|p__Firmicutes|c__Bacilli|o__Staphylococcales|f__Gemellaceae|g__Gemella|s__unclassified_mgs_902	Inverse variance weighted	4	0.170307	0.437383	0.696996	-0.686963	1.02758	1.18567	0.503102	2.79429	0.993411
pheno.3107	GCST90018609	constipation	k__Bacteria|p__Spirochaetota|c__Spirochaetia|o__Treponematales|f__Treponemataceae|g__Treponema_D|s__unclassified_mgs_3299	Inverse variance weighted	3	-0.323956	0.837107	0.69876	-1.96469	1.31677	0.723282	0.1402	3.73137	0.993411
pheno.3630	GCST90018609	constipation	k__Bacteria|p__Bacteroidota|c__Bacteroidia|o__Bacteroidales|f__Porphyromonadaceae|g__Porphyromonas|s__unclassified_mgs_1569	Inverse variance weighted	4	-0.194339	0.509817	0.703059	-1.19358	0.804902	0.823378	0.303134	2.23648	0.993411
pheno.2226	GCST90018609	constipation	k__Bacteria|p__Proteobacteria|c__Gammaproteobacteria|o__Burkholderiales|f__Neisseriaceae|g__unclassified_mgs_55|s__unclassified_mgs_55	MR Egger	3	6.99036	14.1176	0.707306	-20.6801	34.6609	1086.12	1.04407e-09	1129857722704440	0.993411
pheno.887	GCST90018609	constipation	k__Bacteria|p__Bacteroidota|c__Bacteroidia|o__Bacteroidales|f__Bacteroidaceae|g__Prevotella|s__Prevotella_sp000467895_mgs_51	MR Egger	3	-111.274	227.78	0.71071	-557.723	335.176	4.72534e-49	6.07808e-243	3.67366e+145	0.993411
pheno.2049	GCST90018609	constipation	k__Bacteria|p__Firmicutes|c__Bacilli|o__Lactobacillales|f__Aerococcaceae|g__Granulicatella|s__unclassified_mgs_3114	MR Egger	3	6.85711	14.2531	0.714533	-21.079	34.7932	950.613	7.00659e-10	1289736605258390	0.993411
pheno.1052	GCST90018609	constipation	k__Bacteria|p__Proteobacteria|c__Gammaproteobacteria|o__Enterobacterales|f__Pasteurellaceae|g__Haemophilus_D|s__unclassified_mgs_2840	MR Egger	3	9.03957	19.1524	0.719262	-28.4991	46.5783	8430.19	4.1975e-13	1.69311e+20	0.993411
pheno.399	GCST90018609	constipation	k__Bacteria|p__Bacteroidota|c__Bacteroidia|o__Flavobacteriales|f__Flavobacteriaceae|g__Capnocytophaga|s__Capnocytophaga_sputigena_mgs_3341	Weighted median	3	0.195066	0.54643	0.721105	-0.875937	1.26607	1.21539	0.416471	3.54688	0.993411
pheno.98	GCST90018609	constipation	k__Bacteria|p__Firmicutes|c__Bacilli|o__Lactobacillales|f__Streptococcaceae|g__Streptococcus|s__unclassified_mgs_2224	Inverse variance weighted	3	-0.204841	0.5798	0.723867	-1.34125	0.931567	0.814777	0.261519	2.53848	0.993411
pheno.3251	GCST90018609	constipation	k__Bacteria|p__Patescibacteria|c__Saccharimonadia|o__Saccharimonadales|f__Saccharimonadaceae|g__unclassified_mgs_2734|s__unclassified_mgs_2734	Weighted median	3	0.23205	0.658375	0.724495	-1.05837	1.52247	1.26118	0.347022	4.58351	0.993411
pheno.2965	GCST90018609	constipation	k__Bacteria|p__Patescibacteria|c__Saccharimonadia|o__Saccharimonadales|f__Saccharimonadaceae|g__TM7x|s__unclassified_mgs_503	Inverse variance weighted	3	-0.312633	0.896384	0.727261	-2.06955	1.44428	0.731518	0.126243	4.23879	0.993411
pheno.2639	GCST90018609	constipation	k__Bacteria|p__Firmicutes|c__Negativicutes|o__Veillonellales|f__Veillonellaceae|g__F0422|s__unclassified_mgs_1175	Inverse variance weighted	3	0.269269	0.790834	0.73349	-1.28076	1.8193	1.30901	0.277825	6.16756	0.993411
pheno.2965	GCST90018609	constipation	k__Bacteria|p__Patescibacteria|c__Saccharimonadia|o__Saccharimonadales|f__Saccharimonadaceae|g__TM7x|s__unclassified_mgs_503	Weighted median	3	-0.335574	0.991523	0.735029	-2.27896	1.60781	0.714927	0.102391	4.99187	0.993411
pheno.2698	GCST90018609	constipation	k__Bacteria|p__Bacteroidota|c__Bacteroidia|o__Bacteroidales|f__Porphyromonadaceae|g__Porphyromonas|s__unclassified_mgs_2117	Inverse variance weighted	3	-0.210326	0.62172	0.73514	-1.4289	1.00825	0.81032	0.239573	2.74079	0.993411
pheno.2209	GCST90018609	constipation	k__Bacteria|p__Spirochaetota|c__Spirochaetia|o__Treponematales|f__Treponemataceae|g__Treponema_A|s__unclassified_mgs_2892	Inverse variance weighted	3	-0.180661	0.543979	0.739806	-1.24686	0.885538	0.834718	0.287406	2.42429	0.993411
pheno.968	GCST90018609	constipation	k__Bacteria|p__Firmicutes|c__Bacilli|o__Lactobacillales|f__Aerococcaceae|g__Granulicatella|s__Granulicatella_adiacens_mgs_1240	Weighted median	3	0.238629	0.730593	0.743952	-1.19333	1.67059	1.26951	0.303209	5.31531	0.993411
pheno.465	GCST90018609	constipation	k__Bacteria|p__Proteobacteria|c__Gammaproteobacteria|o__Enterobacterales|f__Pasteurellaceae|g__Haemophilus_A|s__Haemophilus_A_parahaemolyticus_mgs_2498	Weighted median	3	-0.175352	0.537339	0.744171	-1.22854	0.877832	0.839161	0.292721	2.40568	0.993411
pheno.2246	GCST90018609	constipation	k__Bacteria|p__Fusobacteriota|c__Fusobacteriia|o__Fusobacteriales|f__Fusobacteriaceae|g__Fusobacterium|s__unclassified_mgs_3321	Inverse variance weighted	4	-0.25507	0.794763	0.748257	-1.8128	1.30267	0.774863	0.163196	3.67909	0.993411
pheno.2550	GCST90018609	constipation	k__Bacteria|p__Spirochaetota|c__Spirochaetia|o__Treponematales|f__Treponemataceae|g__Treponema_A|s__unclassified_mgs_3206	Inverse variance weighted	5	-0.250881	0.789171	0.750558	-1.79766	1.2959	0.778115	0.165687	3.65427	0.993411
pheno.98	GCST90018609	constipation	k__Bacteria|p__Firmicutes|c__Bacilli|o__Lactobacillales|f__Streptococcaceae|g__Streptococcus|s__unclassified_mgs_2224	Weighted median	3	-0.206651	0.654055	0.752038	-1.4886	1.0753	0.813304	0.225689	2.93087	0.993411
pheno.790	GCST90018609	constipation	k__Bacteria|p__Firmicutes|c__Bacilli|o__Lactobacillales|f__Streptococcaceae|g__Streptococcus|s__unclassified_mgs_2850	MR Egger	3	26.1892	64.024	0.752809	-99.2978	151.676	2.36491e+11	7.50778e-44	7.44935e+65	0.993411
pheno.3412	GCST90018609	constipation	k__Bacteria|p__Patescibacteria|c__Saccharimonadia|o__Saccharimonadales|f__Saccharimonadaceae|g__unclassified_mgs_2147|s__unclassified_mgs_2147	Inverse variance weighted	3	-0.227881	0.733462	0.756034	-1.66547	1.2097	0.796219	0.189102	3.35249	0.993411
pheno.3412	GCST90018609	constipation	k__Bacteria|p__Patescibacteria|c__Saccharimonadia|o__Saccharimonadales|f__Saccharimonadaceae|g__unclassified_mgs_2147|s__unclassified_mgs_2147	Weighted median	3	-0.208384	0.673035	0.756851	-1.52753	1.11077	0.811895	0.21707	3.03668	0.993411
pheno.2049	GCST90018609	constipation	k__Bacteria|p__Firmicutes|c__Bacilli|o__Lactobacillales|f__Aerococcaceae|g__Granulicatella|s__unclassified_mgs_3114	Inverse variance weighted	3	-0.153294	0.503913	0.76097	-1.14096	0.834375	0.857878	0.319511	2.30337	0.993411
pheno.183	GCST90018609	constipation	k__Bacteria|p__Bacteroidota|c__Bacteroidia|o__Bacteroidales|f__Bacteroidaceae|g__F0040|s__F0040_sp900095835_mgs_1710	MR Egger	4	-3.66458	10.6069	0.762681	-24.4542	17.125	0.0256149	2.39709e-11	2.73715e+07	0.993411
pheno.3107	GCST90018609	constipation	k__Bacteria|p__Spirochaetota|c__Spirochaetia|o__Treponematales|f__Treponemataceae|g__Treponema_D|s__unclassified_mgs_3299	Weighted median	3	-0.299684	0.996874	0.763702	-2.25356	1.65419	0.741053	0.105025	5.22884	0.993411
pheno.830	GCST90018609	constipation	k__Bacteria|p__Campylobacterota|c__Campylobacteria|o__Campylobacterales|f__Campylobacteraceae|g__Campylobacter_A|s__unclassified_mgs_2249	MR Egger	4	-6.74155	20.8036	0.776646	-47.5167	34.0336	0.00118082	2.31089e-21	603375159047114	0.993411
pheno.118	GCST90018609	constipation	k__Bacteria|p__Firmicutes|c__Peptococcia|o__Peptococcales|f__Peptococcaceae	MR Egger	3	-5.17917	14.5802	0.782711	-33.7565	23.3981	0.00563268	2.18653e-15	1.45102e+10	0.993411
pheno.465	GCST90018609	constipation	k__Bacteria|p__Proteobacteria|c__Gammaproteobacteria|o__Enterobacterales|f__Pasteurellaceae|g__Haemophilus_A|s__Haemophilus_A_parahaemolyticus_mgs_2498	MR Egger	3	-11.4078	32.5679	0.785509	-75.241	52.4253	1.11083e-05	2.10506e-33	5.86177e+22	0.993411
pheno.183	GCST90018609	constipation	k__Bacteria|p__Bacteroidota|c__Bacteroidia|o__Bacteroidales|f__Bacteroidaceae|g__F0040|s__F0040_sp900095835_mgs_1710	Weighted median	4	-0.150233	0.561686	0.789109	-1.25114	0.950671	0.860508	0.286179	2.58745	0.993411
pheno.2639	GCST90018609	constipation	k__Bacteria|p__Firmicutes|c__Negativicutes|o__Veillonellales|f__Veillonellaceae|g__F0422|s__unclassified_mgs_1175	Weighted median	3	0.222537	0.833445	0.789462	-1.41101	1.85609	1.24924	0.243896	6.39867	0.993411
pheno.1437	GCST90018609	constipation	k__Bacteria|p__Campylobacterota|c__Campylobacteria|o__Campylobacterales|f__Campylobacteraceae|g__Campylobacter_A|s__unclassified_mgs_3418	Weighted median	3	0.142484	0.541601	0.792489	-0.919053	1.20402	1.15313	0.398896	3.3335	0.993411
pheno.1891	GCST90018609	constipation	k__Bacteria|p__Actinobacteriota|c__Actinobacteria|o__Actinomycetales|f__Actinomycetaceae|g__Pauljensenia|s__unclassified_mgs_3571	Weighted median	4	-0.165343	0.631363	0.793412	-1.40281	1.07213	0.847603	0.245904	2.92159	0.993411
pheno.2254	GCST90018609	constipation	k__Bacteria|p__Campylobacterota|c__Campylobacteria|o__Campylobacterales|f__Campylobacteraceae|g__Campylobacter_A|s__unclassified_mgs_2125	Inverse variance weighted	3	-0.142114	0.543713	0.793802	-1.20779	0.923564	0.867522	0.298856	2.51825	0.993411
pheno.2416	GCST90018609	constipation	k__Bacteria|p__Firmicutes|c__Bacilli|o__Lactobacillales|f__Streptococcaceae|g__Streptococcus|s__Streptococcus_sinensis_mgs_638	MR Egger	3	22.075	65.9259	0.794302	-107.14	151.29	3.86399e+09	2.94947e-47	5.06206e+65	0.993411
pheno.1751	GCST90018609	constipation	k__Bacteria|p__Campylobacterota|c__Campylobacteria|o__Campylobacterales|f__Campylobacteraceae|g__Campylobacter_A|s__unclassified_mgs_1853	Inverse variance weighted	3	0.171166	0.680754	0.801478	-1.16311	1.50544	1.18669	0.312512	4.50615	0.993411
pheno.619	GCST90018609	constipation	k__Bacteria|p__Actinobacteriota|c__Actinobacteria|o__Actinomycetales|f__Actinomycetaceae|g__Pauljensenia|s__unclassified_mgs_2005	Weighted median	3	-0.198472	0.798502	0.803705	-1.76354	1.36659	0.819983	0.171437	3.92196	0.993411
pheno.2401	GCST90018609	constipation	k__Bacteria|p__Firmicutes|c__Clostridia|o__Lachnospirales|f__Lachnospiraceae|g__Lachnoanaerobaculum|s__unclassified_mgs_2166	Inverse variance weighted	3	-0.146687	0.609169	0.809711	-1.34066	1.04728	0.863564	0.261674	2.8499	0.993411
pheno.619	GCST90018609	constipation	k__Bacteria|p__Actinobacteriota|c__Actinobacteria|o__Actinomycetales|f__Actinomycetaceae|g__Pauljensenia|s__unclassified_mgs_2005	Inverse variance weighted	3	-0.17665	0.747882	0.813277	-1.6425	1.2892	0.838073	0.193496	3.62987	0.993411
pheno.2698	GCST90018609	constipation	k__Bacteria|p__Bacteroidota|c__Bacteroidia|o__Bacteroidales|f__Porphyromonadaceae|g__Porphyromonas|s__unclassified_mgs_2117	Weighted median	3	-0.161412	0.686517	0.814118	-1.50699	1.18416	0.850941	0.221577	3.26795	0.993411
pheno.1891	GCST90018609	constipation	k__Bacteria|p__Actinobacteriota|c__Actinobacteria|o__Actinomycetales|f__Actinomycetaceae|g__Pauljensenia|s__unclassified_mgs_3571	Inverse variance weighted	4	-0.131309	0.577579	0.820157	-1.26336	1.00075	0.876947	0.282701	2.72031	0.993411
pheno.3250	GCST90018609	constipation	k__Bacteria|p__Patescibacteria|c__Saccharimonadia|o__Saccharimonadales|f__Saccharimonadaceae|g__unclassified_mgs_1185	MR Egger	3	-5.03624	18.0492	0.826771	-40.4127	30.3402	0.00649814	2.81185e-18	1.50171e+13	0.993411
pheno.3107	GCST90018609	constipation	k__Bacteria|p__Spirochaetota|c__Spirochaetia|o__Treponematales|f__Treponemataceae|g__Treponema_D|s__unclassified_mgs_3299	MR Egger	3	-4.12393	14.8522	0.827576	-33.2342	24.9863	0.0161807	3.68615e-15	7.10268e+10	0.993411
pheno.1842	GCST90018609	constipation	k__Bacteria|p__Bacteroidota|c__Bacteroidia|o__Bacteroidales|f__Bacteroidaceae|g__F0040|s__F0040_sp900095835_mgs_3541	MR Egger	3	12.6659	47.6777	0.834696	-80.7824	106.114	316752	8.25365e-36	1.2156e+46	0.993411
pheno.826	GCST90018609	constipation	k__Bacteria|p__Firmicutes|c__Bacilli|o__Lactobacillales|f__Streptococcaceae|g__Streptococcus|s__unclassified_mgs_1204	Weighted median	3	-0.15336	0.761102	0.84031	-1.64512	1.3384	0.857821	0.192989	3.81294	0.993411
pheno.1710	GCST90018609	constipation	k__Bacteria|p__Proteobacteria|c__Gammaproteobacteria|o__Cardiobacteriales	MR Egger	3	20.6667	82.3264	0.843423	-140.693	182.026	9.44977e+08	7.9021e-62	1.13006e+79	0.993411
pheno.2057	GCST90018609	constipation	k__Bacteria|p__Proteobacteria|c__Gammaproteobacteria|o__Enterobacterales|f__Pasteurellaceae|g__Aggregatibacter|s__Aggregatibacter_sp000466335_mgs_2199	MR Egger	3	-3.10846	12.668	0.846814	-27.9378	21.7209	0.0446695	7.35821e-13	2.71175e+09	0.993411
pheno.118	GCST90018609	constipation	k__Bacteria|p__Firmicutes|c__Peptococcia|o__Peptococcales|f__Peptococcaceae	Inverse variance weighted	3	-0.166155	0.968486	0.863782	-2.06439	1.73208	0.846915	0.126896	5.65239	0.993411
pheno.3196	GCST90018609	constipation	k__Bacteria|p__Patescibacteria|c__Saccharimonadia|o__Saccharimonadales|f__Saccharimonadaceae|g__TM7x|s__unclassified_mgs_386	Inverse variance weighted	3	0.0866985	0.510441	0.865128	-0.913766	1.08716	1.09057	0.401011	2.96585	0.993411
pheno.1000	GCST90018609	constipation	k__Bacteria|p__Proteobacteria|c__Gammaproteobacteria|o__Enterobacterales|f__Pasteurellaceae|g__Aggregatibacter|s__Aggregatibacter_sp000466335_mgs_1217	Weighted median	3	-0.100233	0.600377	0.86741	-1.27697	1.07651	0.904627	0.278881	2.93441	0.993411
pheno.118	GCST90018609	constipation	k__Bacteria|p__Firmicutes|c__Peptococcia|o__Peptococcales|f__Peptococcaceae	Weighted median	3	-0.179975	1.11405	0.87166	-2.36352	2.00357	0.835291	0.0940888	7.41546	0.993411
pheno.824	GCST90018609	constipation	k__Bacteria|p__Firmicutes|c__Clostridia|o__Lachnospirales|f__Lachnospiraceae|g__Oribacterium|s__unclassified_mgs_489	MR Egger	3	-17.9749	90.2351	0.874823	-194.836	158.886	1.56171e-08	2.42074e-85	1.00751e+69	0.993411
pheno.790	GCST90018609	constipation	k__Bacteria|p__Firmicutes|c__Bacilli|o__Lactobacillales|f__Streptococcaceae|g__Streptococcus|s__unclassified_mgs_2850	Weighted median	3	-0.131026	0.849464	0.877416	-1.79598	1.53392	0.877195	0.165965	4.63633	0.993411
pheno.790	GCST90018609	constipation	k__Bacteria|p__Firmicutes|c__Bacilli|o__Lactobacillales|f__Streptococcaceae|g__Streptococcus|s__unclassified_mgs_2850	Inverse variance weighted	3	0.145999	1.00258	0.884219	-1.81906	2.11106	1.15719	0.162179	8.25695	0.993411
pheno.2049	GCST90018609	constipation	k__Bacteria|p__Firmicutes|c__Bacilli|o__Lactobacillales|f__Aerococcaceae|g__Granulicatella|s__unclassified_mgs_3114	Weighted median	3	-0.0803674	0.565495	0.886986	-1.18874	1.028	0.922777	0.304606	2.79548	0.993411
pheno.2054	GCST90018609	constipation	k__Bacteria|p__Actinobacteriota|c__Actinobacteria|o__Actinomycetales|f__Actinomycetaceae|g__Pauljensenia|s__Pauljensenia_cellulosilytica_mgs_3249	MR Egger	3	11.2197	64.0042	0.889525	-114.229	136.668	74585	2.46113e-50	2.26031e+59	0.993411
pheno.3149	GCST90018609	constipation	k__Bacteria|p__Patescibacteria|c__Saccharimonadia|o__Saccharimonadales|f__Saccharimonadaceae|g__unclassified_mgs_1283	Inverse variance weighted	3	0.0973793	0.70941	0.890819	-1.29306	1.48782	1.10228	0.274429	4.42745	0.993411
pheno.3149	GCST90018609	constipation	k__Bacteria|p__Patescibacteria|c__Saccharimonadia|o__Saccharimonadales|f__Saccharimonadaceae|g__unclassified_mgs_1283	Weighted median	3	-0.0736651	0.592294	0.90102	-1.23456	1.08723	0.928983	0.290962	2.96605	0.993411
pheno.3378	GCST90018609	constipation	k__Bacteria|p__Patescibacteria|c__Saccharimonadia|o__Saccharimonadales|f__Saccharimonadaceae|g__TM7x|s__unclassified_mgs_2906	Inverse variance weighted	3	0.162137	1.30906	0.901428	-2.40362	2.72789	1.17602	0.0903902	15.3006	0.993411
pheno.2254	GCST90018609	constipation	k__Bacteria|p__Campylobacterota|c__Campylobacteria|o__Campylobacterales|f__Campylobacteraceae|g__Campylobacter_A|s__unclassified_mgs_2125	Weighted median	3	-0.0754259	0.653413	0.908101	-1.35611	1.20526	0.927348	0.25766	3.33764	0.993411
pheno.279	GCST90018609	constipation	k__Bacteria|p__Firmicutes|c__Bacilli|o__Lactobacillales|f__Streptococcaceae|g__Streptococcus|s__Streptococcus_sp001553685_mgs_223	Inverse variance weighted	4	-0.0651978	0.570623	0.909034	-1.18362	1.05322	0.936882	0.306169	2.86688	0.993411
pheno.2195	GCST90018609	constipation	k__Bacteria|p__Bacteroidota|c__Bacteroidia|o__Bacteroidales|f__Bacteroidaceae|g__Prevotella|s__Prevotella_baroniae_mgs_143	Weighted median	3	-0.0814643	0.717401	0.909591	-1.48757	1.32464	0.921766	0.225921	3.76084	0.993411
pheno.1437	GCST90018609	constipation	k__Bacteria|p__Campylobacterota|c__Campylobacteria|o__Campylobacterales|f__Campylobacteraceae|g__Campylobacter_A|s__unclassified_mgs_3418	MR Egger	3	-2.90616	20.491	0.910309	-43.0686	37.2563	0.0546852	1.97486e-19	1.51427e+16	0.993411
pheno.3076	GCST90018609	constipation	k__Bacteria|p__Bacteroidota|c__Bacteroidia|o__Bacteroidales|f__Porphyromonadaceae|g__Porphyromonas|s__unclassified_mgs_2856	MR Egger	3	-10.1343	76.0364	0.915647	-159.166	138.897	3.96953e-05	7.50392e-70	2.09986e+60	0.993411
pheno.2195	GCST90018609	constipation	k__Bacteria|p__Bacteroidota|c__Bacteroidia|o__Bacteroidales|f__Bacteroidaceae|g__Prevotella|s__Prevotella_baroniae_mgs_143	Inverse variance weighted	3	-0.0605892	0.597449	0.919222	-1.23159	1.11041	0.94121	0.291828	3.03561	0.993411
pheno.1694	GCST90018609	constipation	k__Bacteria|p__Proteobacteria|c__Gammaproteobacteria|o__Enterobacterales|f__Pasteurellaceae|g__Aggregatibacter|s__Aggregatibacter_sp000466335_mgs_2597	MR Egger	3	-7.93426	62.1972	0.919225	-129.841	113.972	0.000358256	4.08185e-57	3.14434e+49	0.993411
pheno.604	GCST90018609	constipation	k__Bacteria|p__Proteobacteria|c__Gammaproteobacteria|o__Burkholderiales|f__Neisseriaceae|g__Kingella|s__unclassified_mgs_554	MR Egger	3	12.1149	95.0698	0.919309	-174.222	198.452	182572	2.16977e-76	1.53622e+86	0.993411
pheno.2639	GCST90018609	constipation	k__Bacteria|p__Firmicutes|c__Negativicutes|o__Veillonellales|f__Veillonellaceae|g__F0422|s__unclassified_mgs_1175	MR Egger	3	-3.89954	30.936	0.920174	-64.5342	56.7351	0.0202512	9.40099e-29	4.36241e+24	0.993411
pheno.644	GCST90018609	constipation	k__Bacteria|p__Fusobacteriota|c__Fusobacteriia|o__Fusobacteriales|f__Fusobacteriaceae|g__Fusobacterium|s__unclassified_mgs_2858	Weighted median	4	-0.0549181	0.688365	0.936412	-1.40411	1.29428	0.946563	0.245584	3.64836	0.993411
pheno.1003	GCST90018609	constipation	k__Bacteria|p__Actinobacteriota|c__Actinobacteria|o__Actinomycetales|f__Micrococcaceae|g__Rothia|s__Rothia_mucilaginosa_B_mgs_3123	Inverse variance weighted	3	0.048229	0.658086	0.941578	-1.24162	1.33808	1.04941	0.288916	3.81171	0.993411
pheno.2195	GCST90018609	constipation	k__Bacteria|p__Bacteroidota|c__Bacteroidia|o__Bacteroidales|f__Bacteroidaceae|g__Prevotella|s__Prevotella_baroniae_mgs_143	MR Egger	3	3.23391	35.4093	0.942019	-66.1683	72.6361	25.3788	1.83428e-29	3.51135e+31	0.993411
pheno.611	GCST90018609	constipation	k__Bacteria|p__Firmicutes|c__Bacilli|o__Lactobacillales|f__Streptococcaceae|g__Streptococcus|s__unclassified_mgs_2776	Inverse variance weighted	3	0.0471896	0.678371	0.944541	-1.28242	1.3768	1.04832	0.277366	3.96219	0.993411
pheno.1696	GCST90018609	constipation	k__Bacteria|p__Firmicutes|c__Bacilli|o__Lactobacillales|f__Streptococcaceae|g__Streptococcus|s__unclassified_mgs_2153	MR Egger	3	8.61327	110.354	0.950411	-207.68	224.907	5504.23	6.39167e-91	4.74e+97	0.993411
pheno.619	GCST90018609	constipation	k__Bacteria|p__Actinobacteriota|c__Actinobacteria|o__Actinomycetales|f__Actinomycetaceae|g__Pauljensenia|s__unclassified_mgs_2005	MR Egger	3	-2.01647	26.0783	0.950872	-53.1299	49.097	0.133124	8.43258e-24	2.10161e+21	0.993411
pheno.1799	GCST90018609	constipation	k__Bacteria|p__Actinobacteriota|c__Actinobacteria|o__Actinomycetales|f__Actinomycetaceae|g__Pauljensenia|s__unclassified_mgs_1042	Inverse variance weighted	4	0.028612	0.490068	0.953443	-0.931921	0.989145	1.02903	0.393796	2.68894	0.993411
pheno.578	GCST90018609	constipation	k__Bacteria|p__Bacteroidota|c__Bacteroidia|o__Flavobacteriales|f__Weeksellaceae|g__unclassified_mgs_439|s__unclassified_mgs_439	MR Egger	3	-4.39435	60.422	0.953782	-122.822	114.033	0.0123469	4.56349e-54	3.34055e+49	0.993411
pheno.3196	GCST90018609	constipation	k__Bacteria|p__Patescibacteria|c__Saccharimonadia|o__Saccharimonadales|f__Saccharimonadaceae|g__TM7x|s__unclassified_mgs_386	MR Egger	3	0.496828	7.05014	0.955211	-13.3214	14.3151	1.6435	1.63897e-06	1.64804e+06	0.993411
pheno.1622	GCST90018609	constipation	k__Bacteria|p__Patescibacteria|c__Saccharimonadia|o__Saccharimonadales|f__Saccharimonadaceae|g__unclassified_mgs_2626	MR Egger	3	1.62667	23.966	0.956856	-45.3467	48.6001	5.08693	2.02382e-20	1.27861e+21	0.993411
pheno.826	GCST90018609	constipation	k__Bacteria|p__Firmicutes|c__Bacilli|o__Lactobacillales|f__Streptococcaceae|g__Streptococcus|s__unclassified_mgs_1204	Inverse variance weighted	3	0.0336453	0.659216	0.959295	-1.25842	1.32571	1.03422	0.284103	3.76486	0.993411
pheno.2209	GCST90018609	constipation	k__Bacteria|p__Spirochaetota|c__Spirochaetia|o__Treponematales|f__Treponemataceae|g__Treponema_A|s__unclassified_mgs_2892	Weighted median	3	-0.0289198	0.619159	0.962746	-1.24247	1.18463	0.971494	0.28867	3.26948	0.993411
pheno.644	GCST90018609	constipation	k__Bacteria|p__Fusobacteriota|c__Fusobacteriia|o__Fusobacteriales|f__Fusobacteriaceae|g__Fusobacterium|s__unclassified_mgs_2858	Inverse variance weighted	4	-0.0255541	0.594321	0.965704	-1.19042	1.13931	0.97477	0.304093	3.12463	0.993411
pheno.3378	GCST90018609	constipation	k__Bacteria|p__Patescibacteria|c__Saccharimonadia|o__Saccharimonadales|f__Saccharimonadaceae|g__TM7x|s__unclassified_mgs_2906	Weighted median	3	0.0512053	1.2064	0.966144	-2.31334	2.41575	1.05254	0.0989301	11.1982	0.993411
pheno.3196	GCST90018609	constipation	k__Bacteria|p__Patescibacteria|c__Saccharimonadia|o__Saccharimonadales|f__Saccharimonadaceae|g__TM7x|s__unclassified_mgs_386	Weighted median	3	0.0204451	0.549046	0.970296	-1.05569	1.09658	1.02066	0.347954	2.9939	0.993411
pheno.2706	GCST90018609	constipation	k__Bacteria|p__Spirochaetota|c__Spirochaetia|o__Treponematales|f__Treponemataceae|g__Treponema_A|s__Treponema_A_medium_mgs_473	Weighted median	5	-0.0206575	0.720046	0.977112	-1.43195	1.39063	0.979554	0.238843	4.01739	0.993411
pheno.1549	GCST90018609	constipation	k__Bacteria|p__Firmicutes|c__Bacilli|o__Staphylococcales|f__Gemellaceae|g__Gemella|s__unclassified_mgs_902	Weighted median	4	-0.0124474	0.552812	0.982036	-1.09596	1.07106	0.98763	0.334219	2.91848	0.993411
pheno.279	GCST90018609	constipation	k__Bacteria|p__Firmicutes|c__Bacilli|o__Lactobacillales|f__Streptococcaceae|g__Streptococcus|s__Streptococcus_sp001553685_mgs_223	Weighted median	4	0.0148007	0.751836	0.984294	-1.4588	1.4884	1.01491	0.232516	4.43	0.993411
pheno.1000	GCST90018609	constipation	k__Bacteria|p__Proteobacteria|c__Gammaproteobacteria|o__Enterobacterales|f__Pasteurellaceae|g__Aggregatibacter|s__Aggregatibacter_sp000466335_mgs_1217	MR Egger	3	-0.840907	34.7687	0.984606	-68.9875	67.3057	0.431319	1.09418e-30	1.70023e+29	0.993411
pheno.2550	GCST90018609	constipation	k__Bacteria|p__Spirochaetota|c__Spirochaetia|o__Treponematales|f__Treponemataceae|g__Treponema_A|s__unclassified_mgs_3206	Weighted median	5	-0.00997858	0.698619	0.988604	-1.37927	1.35931	0.990071	0.251762	3.89352	0.993411
pheno.3149	GCST90018609	constipation	k__Bacteria|p__Patescibacteria|c__Saccharimonadia|o__Saccharimonadales|f__Saccharimonadaceae|g__unclassified_mgs_1283	MR Egger	3	-0.326081	19.7093	0.989468	-38.9564	38.3042	0.721747	1.20632e-17	4.31826e+16	0.993411
pheno.611	GCST90018609	constipation	k__Bacteria|p__Firmicutes|c__Bacilli|o__Lactobacillales|f__Streptococcaceae|g__Streptococcus|s__unclassified_mgs_2776	MR Egger	3	0.0936964	12.8218	0.995348	-25.0371	25.2245	1.09823	1.33821e-11	9.01281e+10	0.995348

## Sheet: Supplemental table3
SNP	effect_allele.exposure	other_allele.exposure	effect_allele.outcome	other_allele.outcome	beta.exposure	beta.outcome	eaf.exposure	eaf.outcome	remove	palindromic	ambiguous	id.outcome	se.outcome	pval.outcome	samplesize.outcome	outcome	mr_keep.outcome	pval_origin.outcome	data_source.outcome	se.exposure	pval.exposure	samplesize.exposure	exposure	id.exposure	action	SNP_index	mr_keep	r.exposure	r.outcome	sd	R2	F
rs17130677	G	A	G	A	0.105	0.024965	0.2104	0.254753	FALSE	FALSE	FALSE	GCST90018609	0.0839893	0.766283	100000	constipation	TRUE	reported	textfile	0.02297	5.14e-06	1893	k__Bacteria|p__Proteobacteria|c__Gammaproteobacteria|o__Enterobacterales|f__Pasteurellaceae|g__Haemophilus_D|s__unclassified_mgs_3140	pheno.119	2	1	TRUE	0.0109293	8.83537e-07	0.999393	0.0109293	20.8957
rs2504054	G	C	G	C	-0.1027	0.106486	0.1428	0.14313	FALSE	TRUE	FALSE	GCST90018609	0.108473	0.326255	100000	constipation	TRUE	reported	textfile	0.02284	7.309e-06	1893	k__Bacteria|p__Proteobacteria|c__Gammaproteobacteria|o__Enterobacterales|f__Pasteurellaceae|g__Haemophilus_D|s__unclassified_mgs_3140	pheno.119	2	1	TRUE	0.0105788	9.63718e-06	0.993737	0.0105788	20.2185
rs2818168	A	C	A	C	-0.1029	0.0160991	0.4969	0.492718	FALSE	FALSE	FALSE	GCST90018609	0.0749712	0.829973	100000	constipation	TRUE	reported	textfile	0.02281	6.801e-06	1893	k__Bacteria|p__Proteobacteria|c__Gammaproteobacteria|o__Enterobacterales|f__Pasteurellaceae|g__Haemophilus_D|s__unclassified_mgs_3140	pheno.119	2	1	TRUE	0.0106473	4.61128e-07	0.992432	0.0106473	20.3507
rs36039749	A	G	A	G	0.1058	0.0692394	0.05901	0.0664215	FALSE	FALSE	FALSE	GCST90018609	0.148646	0.641358	100000	constipation	TRUE	reported	textfile	0.0229	4.1e-06	1893	k__Bacteria|p__Proteobacteria|c__Gammaproteobacteria|o__Enterobacterales|f__Pasteurellaceae|g__Haemophilus_D|s__unclassified_mgs_3140	pheno.119	2	1	TRUE	0.0111618	2.16975e-06	0.996347	0.0111618	21.3452
rs12122207	T	A	T	A	-0.1113	0.163795	0.06371	0.084739	FALSE	TRUE	FALSE	GCST90018609	0.134678	0.223913	100000	constipation	TRUE	reported	textfile	0.02244	7.58e-07	1914	k__Bacteria|p__Firmicutes|c__Clostridia|o__Peptostreptococcales|f__Anaerovoracaceae|g__Mogibacterium|s__Mogibacterium_timidum_mgs_310	pheno.1217	2	1	TRUE	0.0127029	1.47912e-05	0.981734	0.0127029	24.6005
rs1875448	T	C	T	C	-0.1031	-0.0262394	0.2841	0.230218	FALSE	FALSE	FALSE	GCST90018609	0.0900547	0.770767	100000	constipation	TRUE	reported	textfile	0.02238	4.421e-06	1914	k__Bacteria|p__Firmicutes|c__Clostridia|o__Peptostreptococcales|f__Anaerovoracaceae|g__Mogibacterium|s__Mogibacterium_timidum_mgs_310	pheno.1217	2	1	TRUE	0.0109778	8.48991e-07	0.979109	0.0109778	21.2225
rs7542715	G	A	G	A	0.1043	0.11892	0.09582	0.0955148	FALSE	FALSE	FALSE	GCST90018609	0.125428	0.343074	100000	constipation	TRUE	reported	textfile	0.02244	3.582e-06	1914	k__Bacteria|p__Firmicutes|c__Clostridia|o__Peptostreptococcales|f__Anaerovoracaceae|g__Mogibacterium|s__Mogibacterium_timidum_mgs_310	pheno.1217	2	1	TRUE	0.0111726	8.98919e-06	0.981734	0.0111726	21.6034
rs13417081	G	A	G	A	-0.1044	0.107677	0.2358	0.140108	FALSE	FALSE	FALSE	GCST90018609	0.106848	0.313567	100000	constipation	TRUE	reported	textfile	0.02229	3.019e-06	1911	k__Bacteria|p__Spirochaetota|c__Spirochaetia|o__Treponematales|f__Treponemataceae|g__Treponema_A|s__unclassified_mgs_3206	pheno.1229	2	1	TRUE	0.0113609	1.0156e-05	0.974407	0.0113609	21.9372
rs623619	T	C	T	C	0.09996	0.052011	0.4399	0.295363	FALSE	FALSE	FALSE	GCST90018609	0.0805811	0.518636	100000	constipation	TRUE	reported	textfile	0.02229	7.767e-06	1911	k__Bacteria|p__Spirochaetota|c__Spirochaetia|o__Treponematales|f__Treponemataceae|g__Treponema_A|s__unclassified_mgs_3206	pheno.1229	2	1	TRUE	0.010425	4.16611e-06	0.974407	0.010425	20.1109
rs7542715	G	A	G	A	0.1144	0.11892	0.09582	0.0955148	FALSE	FALSE	FALSE	GCST90018609	0.125428	0.343074	100000	constipation	TRUE	reported	textfile	0.0223	3.18e-07	1911	k__Bacteria|p__Spirochaetota|c__Spirochaetia|o__Treponematales|f__Treponemataceae|g__Treponema_A|s__unclassified_mgs_3206	pheno.1229	2	1	TRUE	0.0135985	8.98919e-06	0.974844	0.0135985	26.3174
rs10923487	T	C	T	C	0.107	0.0697186	0.2517	0.208186	FALSE	FALSE	FALSE	GCST90018609	0.0908323	0.442753	100000	constipation	TRUE	reported	textfile	0.02299	3.483e-06	1903	k__Bacteria|p__Proteobacteria|c__Gammaproteobacteria|o__Enterobacterales|f__Pasteurellaceae|g__Aggregatibacter|s__unclassified_mgs_1480	pheno.125	2	1	TRUE	0.0112664	5.89146e-06	1.0029	0.0112664	21.6616
rs116303679	A	C	A	C	0.1096	-0.213593	0.1034	0.125702	FALSE	FALSE	FALSE	GCST90018609	0.111959	0.0564207	100000	constipation	TRUE	reported	textfile	0.02272	1.526e-06	1903	k__Bacteria|p__Proteobacteria|c__Gammaproteobacteria|o__Enterobacterales|f__Pasteurellaceae|g__Aggregatibacter|s__unclassified_mgs_1480	pheno.125	2	1	TRUE	0.0120931	3.63953e-05	0.991123	0.0120931	23.2704
rs76604282	A	C	A	C	0.1049	0.345509	0.106	0.0807428	FALSE	FALSE	FALSE	GCST90018609	0.138314	0.0124897	100000	constipation	TRUE	reported	textfile	0.02265	3.908e-06	1903	k__Bacteria|p__Proteobacteria|c__Gammaproteobacteria|o__Enterobacterales|f__Pasteurellaceae|g__Aggregatibacter|s__unclassified_mgs_1480	pheno.125	2	1	TRUE	0.0111573	6.23973e-05	0.98807	0.0111573	21.4494
rs10889248	C	T	C	T	-0.1059	0.139028	0.2734	0.354782	FALSE	FALSE	FALSE	GCST90018609	0.0762375	0.0682103	100000	constipation	TRUE	reported	textfile	0.02285	3.845e-06	1899	k__Bacteria|p__Bacteroidota|c__Bacteroidia|o__Bacteroidales|f__Bacteroidaceae|g__Prevotella|s__Prevotella_bivia_mgs_207	pheno.129	2	1	TRUE	0.011196	3.32553e-05	0.995746	0.011196	21.4793
rs35285457	T	C	T	C	0.1041	0.000977249	0.3632	0.42093	FALSE	FALSE	FALSE	GCST90018609	0.0783528	0.990049	100000	constipation	TRUE	reported	textfile	0.02277	5.171e-06	1899	k__Bacteria|p__Bacteroidota|c__Bacteroidia|o__Bacteroidales|f__Bacteroidaceae|g__Prevotella|s__Prevotella_bivia_mgs_207	pheno.129	2	1	TRUE	0.0108981	1.55564e-09	0.99226	0.0108981	20.9014
rs3828043	T	C	T	C	-0.1071	0.00229344	0.2721	0.296082	FALSE	FALSE	FALSE	GCST90018609	0.0814012	0.977523	100000	constipation	TRUE	reported	textfile	0.02288	3.068e-06	1899	k__Bacteria|p__Bacteroidota|c__Bacteroidia|o__Bacteroidales|f__Bacteroidaceae|g__Prevotella|s__Prevotella_bivia_mgs_207	pheno.129	2	1	TRUE	0.0114186	7.93823e-09	0.997054	0.0114186	21.9112
rs6715805	T	C	T	C	-0.1046	0.0495159	0.3039	0.282583	FALSE	FALSE	FALSE	GCST90018609	0.0818813	0.54536	100000	constipation	TRUE	reported	textfile	0.02281	4.877e-06	1899	k__Bacteria|p__Bacteroidota|c__Bacteroidia|o__Bacteroidales|f__Bacteroidaceae|g__Prevotella|s__Prevotella_bivia_mgs_207	pheno.129	2	1	TRUE	0.0109637	3.65701e-06	0.994003	0.0109637	21.0287
rs74574624	A	G	A	G	0.1031	0.0484435	0.01645	0.0541055	FALSE	FALSE	FALSE	GCST90018609	0.164231	0.768016	100000	constipation	TRUE	reported	textfile	0.02278	6.351e-06	1899	k__Bacteria|p__Bacteroidota|c__Bacteroidia|o__Bacteroidales|f__Bacteroidaceae|g__Prevotella|s__Prevotella_bivia_mgs_207	pheno.129	2	1	TRUE	0.0106826	8.70095e-07	0.992696	0.0106826	20.4838
rs1326380	T	G	T	G	0.1074	0.0332133	0.165	0.163954	FALSE	FALSE	FALSE	GCST90018609	0.100276	0.74048	100000	constipation	TRUE	reported	textfile	0.02273	2.49e-06	1903	k__Bacteria|p__Firmicutes|c__Bacilli|o__Lactobacillales|f__Streptococcaceae|g__Streptococcus|s__unclassified_mgs_1749	pheno.1325	2	1	TRUE	0.011608	1.09707e-06	0.99156	0.011608	22.3259
rs3013459	C	T	C	T	-0.112	0.510101	0.05326	0.039671	FALSE	FALSE	FALSE	GCST90018609	0.189024	0.00696301	100000	constipation	TRUE	reported	textfile	0.02277	9.571e-07	1903	k__Bacteria|p__Firmicutes|c__Bacilli|o__Lactobacillales|f__Streptococcaceae|g__Streptococcus|s__unclassified_mgs_1749	pheno.1325	2	1	TRUE	0.0125671	7.2821e-05	0.993305	0.0125671	24.1941
rs4950744	T	C	T	C	-0.102	0.0707323	0.3102	0.326638	FALSE	FALSE	FALSE	GCST90018609	0.0779848	0.364406	100000	constipation	TRUE	reported	textfile	0.02292	9.072e-06	1903	k__Bacteria|p__Firmicutes|c__Bacilli|o__Lactobacillales|f__Streptococcaceae|g__Streptococcus|s__unclassified_mgs_1749	pheno.1325	2	1	TRUE	0.0103107	8.22661e-06	0.999848	0.0103107	19.8048
rs12737887	G	C	G	C	0.1052	0.191008	0.0456	0.0827928	FALSE	TRUE	FALSE	GCST90018609	0.131135	0.145233	100000	constipation	TRUE	reported	textfile	0.02248	3.065e-06	1899	k__Bacteria|p__Firmicutes|c__Bacilli|o__Staphylococcales|f__Gemellaceae|g__Gemella|s__Gemella_sp002871655_mgs_708	pheno.1335	2	1	TRUE	0.0113712	2.12161e-05	0.979623	0.0114127	21.8997
rs3738285	C	A	C	A	0.1113	-0.0604712	0.1614	0.182231	FALSE	FALSE	FALSE	GCST90018609	0.0958426	0.528078	100000	constipation	TRUE	reported	textfile	0.02247	7.889e-07	1906	k__Bacteria|p__Firmicutes|c__Bacilli|o__Staphylococcales|f__Gemellaceae|g__Gemella|s__Gemella_sp002871655_mgs_708	pheno.1335	2	1	TRUE	0.012722	3.98095e-06	0.98099	0.012722	24.5349
rs4660960	C	G	C	G	-0.1099	-0.0871114	0.2018	0.164379	FALSE	TRUE	FALSE	GCST90018609	0.0987823	0.377857	100000	constipation	TRUE	reported	textfile	0.02283	1.581e-06	1887	k__Bacteria|p__Firmicutes|c__Bacilli|o__Staphylococcales|f__Gemellaceae|g__Gemella|s__Gemella_sp002871655_mgs_708	pheno.1335	2	1	TRUE	0.0120244	7.77673e-06	0.991726	0.0121441	23.1731
rs6687304	A	G	A	G	0.1129	0.033207	0.4042	0.364779	FALSE	FALSE	FALSE	GCST90018609	0.0772241	0.66719	100000	constipation	TRUE	reported	textfile	0.02241	5.174e-07	1906	k__Bacteria|p__Firmicutes|c__Bacilli|o__Staphylococcales|f__Gemellaceae|g__Gemella|s__Gemella_sp002871655_mgs_708	pheno.1335	2	1	TRUE	0.0131549	1.8491e-06	0.97837	0.0131549	25.3807
rs11682321	C	T	C	T	0.1106	0.000648246	0.2922	0.347027	FALSE	FALSE	FALSE	GCST90018609	0.0803883	0.993566	100000	constipation	TRUE	reported	textfile	0.02288	1.445e-06	1901	k__Bacteria|p__Bacteroidota|c__Bacteroidia|o__Bacteroidales|f__Bacteroidaceae|g__Prevotella|s__unclassified_mgs_803	pheno.134	2	1	TRUE	0.0121552	6.50284e-10	0.997578	0.0121552	23.3667
rs4431850	G	T	G	T	0.1013	-0.116687	0.2619	0.231184	FALSE	FALSE	FALSE	GCST90018609	0.0880978	0.185331	100000	constipation	TRUE	reported	textfile	0.0228	9.445e-06	1901	k__Bacteria|p__Bacteroidota|c__Bacteroidia|o__Bacteroidales|f__Bacteroidaceae|g__Prevotella|s__unclassified_mgs_803	pheno.134	2	1	TRUE	0.010288	1.75435e-05	0.99409	0.010288	19.7401
rs4970603	C	T	C	T	0.1127	-0.0182984	0.1055	0.0953383	FALSE	FALSE	FALSE	GCST90018609	0.126165	0.884682	100000	constipation	TRUE	reported	textfile	0.02281	8.498e-07	1901	k__Bacteria|p__Bacteroidota|c__Bacteroidia|o__Bacteroidales|f__Bacteroidaceae|g__Prevotella|s__unclassified_mgs_803	pheno.134	2	1	TRUE	0.0126919	2.10359e-07	0.994526	0.0126919	24.4117
rs1411017	C	T	C	T	0.1132	0.226152	0.07441	0.0917837	FALSE	FALSE	FALSE	GCST90018609	0.13137	0.0851615	100000	constipation	TRUE	reported	textfile	0.02286	8.058e-07	1881	k__Bacteria|p__Spirochaetota|c__Spirochaetia|o__Treponematales|f__Treponemataceae|g__Treponema_B|s__Treponema_B_denticola_mgs_3534	pheno.1343	2	1	TRUE	0.012882	2.96351e-05	0.99145	0.012882	24.5211
rs2349918	G	A	G	A	-0.1067	-0.106268	0.2491	0.222533	FALSE	FALSE	FALSE	GCST90018609	0.0894912	0.235045	100000	constipation	TRUE	reported	textfile	0.02281	3.101e-06	1881	k__Bacteria|p__Spirochaetota|c__Spirochaetia|o__Treponematales|f__Treponemataceae|g__Treponema_B|s__Treponema_B_denticola_mgs_3534	pheno.1343	2	1	TRUE	0.0115113	1.41008e-05	0.989281	0.0115113	21.8816
rs7534415	A	G	A	G	-0.1076	-0.214717	0.04909	0.0167092	FALSE	FALSE	FALSE	GCST90018609	0.300045	0.474228	100000	constipation	TRUE	reported	textfile	0.02275	2.403e-06	1881	k__Bacteria|p__Spirochaetota|c__Spirochaetia|o__Treponematales|f__Treponemataceae|g__Treponema_B|s__Treponema_B_denticola_mgs_3534	pheno.1343	2	1	TRUE	0.0117651	5.12115e-06	0.986679	0.0117651	22.3698
rs12116468	G	A	G	A	0.1025	-0.0173393	0.4326	0.412584	FALSE	FALSE	FALSE	GCST90018609	0.0746773	0.816391	100000	constipation	TRUE	reported	textfile	0.02263	6.348e-06	1896	k__Bacteria|p__Campylobacterota|c__Campylobacteria|o__Campylobacterales|f__Campylobacteraceae|g__Campylobacter_A|s__Campylobacter_A_rectus_mgs_1402	pheno.1346	2	1	TRUE	0.0107157	5.3913e-07	0.98538	0.0107157	20.5153
rs12122207	T	A	T	A	-0.1235	0.163795	0.06371	0.084739	FALSE	TRUE	FALSE	GCST90018609	0.134678	0.223913	100000	constipation	TRUE	reported	textfile	0.02261	5.3e-08	1896	k__Bacteria|p__Campylobacterota|c__Campylobacteria|o__Campylobacterales|f__Campylobacteraceae|g__Campylobacter_A|s__Campylobacter_A_rectus_mgs_1402	pheno.1346	2	1	TRUE	0.0155083	1.47912e-05	0.984509	0.0155083	29.8355
rs61835577	G	A	G	A	0.1019	0.142384	0.0611	0.0547221	FALSE	FALSE	FALSE	GCST90018609	0.162009	0.379475	100000	constipation	TRUE	reported	textfile	0.02263	7.07e-06	1896	k__Bacteria|p__Campylobacterota|c__Campylobacteria|o__Campylobacterales|f__Campylobacteraceae|g__Campylobacter_A|s__Campylobacter_A_rectus_mgs_1402	pheno.1346	2	1	TRUE	0.0105919	7.72412e-06	0.98538	0.0105919	20.2759
rs7542715	G	A	G	A	0.1115	0.11892	0.09582	0.0955148	FALSE	FALSE	FALSE	GCST90018609	0.125428	0.343074	100000	constipation	TRUE	reported	textfile	0.02263	9.099e-07	1896	k__Bacteria|p__Campylobacterota|c__Campylobacteria|o__Campylobacterales|f__Campylobacteraceae|g__Campylobacter_A|s__Campylobacter_A_rectus_mgs_1402	pheno.1346	2	1	TRUE	0.0126552	8.98919e-06	0.98538	0.0126552	24.2762
rs10489626	G	C	G	C	0.1024	0.267738	0.05587	0.0230176	FALSE	TRUE	FALSE	GCST90018609	0.249863	0.283927	100000	constipation	TRUE	reported	textfile	0.02253	5.813e-06	1902	k__Bacteria|p__Firmicutes|c__Bacilli|o__Erysipelotrichales|f__Erysipelotrichaceae|g__Solobacterium|s__unclassified_mgs_2209	pheno.1428	2	1	TRUE	0.0107554	1.1482e-05	0.982577	0.0107554	20.6575
rs2247192	A	G	A	G	-0.1006	-0.000713422	0.006527	0.430339	FALSE	FALSE	FALSE	GCST90018609	0.0753258	0.992443	100000	constipation	TRUE	reported	textfile	0.02255	8.572e-06	1902	k__Bacteria|p__Firmicutes|c__Bacilli|o__Erysipelotrichales|f__Erysipelotrichaceae|g__Solobacterium|s__unclassified_mgs_2209	pheno.1428	2	1	TRUE	0.0103663	8.97045e-10	0.983449	0.0103663	19.9023
rs4845844	G	A	G	A	-0.1004	-0.0749768	0.1582	0.19292	FALSE	FALSE	FALSE	GCST90018609	0.0997754	0.452378	100000	constipation	TRUE	reported	textfile	0.02266	9.928e-06	1902	k__Bacteria|p__Firmicutes|c__Bacilli|o__Erysipelotrichales|f__Erysipelotrichaceae|g__Solobacterium|s__unclassified_mgs_2209	pheno.1428	2	1	TRUE	0.0102266	5.64694e-06	0.988246	0.0102266	19.6312
rs10888051	T	C	T	C	0.1026	0.0118602	0.2807	0.243747	FALSE	FALSE	FALSE	GCST90018609	0.0857105	0.889944	100000	constipation	TRUE	reported	textfile	0.02265	6.321e-06	1906	k__Bacteria|p__Firmicutes|c__Negativicutes|o__Selenomonadales|f__Selenomonadaceae|g__Selenomonas|s__unclassified_mgs_353	pheno.1433	2	1	TRUE	0.0106619	1.91479e-07	0.988848	0.0106619	20.5191
rs12130756	A	G	A	G	-0.1001	0.0987946	0.146	0.125434	FALSE	FALSE	FALSE	GCST90018609	0.119375	0.407897	100000	constipation	TRUE	reported	textfile	0.02254	9.435e-06	1906	k__Bacteria|p__Firmicutes|c__Negativicutes|o__Selenomonadales|f__Selenomonadaceae|g__Selenomonas|s__unclassified_mgs_353	pheno.1433	2	1	TRUE	0.0102522	6.8493e-06	0.984046	0.0102522	19.7224
rs2898849	G	C	G	C	-0.09994	0.250424	0.1008	0.100205	FALSE	TRUE	FALSE	GCST90018609	0.127632	0.0497531	100000	constipation	TRUE	reported	textfile	0.0225	9.448e-06	1906	k__Bacteria|p__Firmicutes|c__Negativicutes|o__Selenomonadales|f__Selenomonadaceae|g__Selenomonas|s__unclassified_mgs_353	pheno.1433	2	1	TRUE	0.0102558	3.84969e-05	0.9823	0.0102558	19.7294
rs12122207	T	A	T	A	-0.1033	0.163795	0.06371	0.084739	FALSE	TRUE	FALSE	GCST90018609	0.134678	0.223913	100000	constipation	TRUE	reported	textfile	0.02248	4.575e-06	1900	k__Bacteria|p__Spirochaetota|c__Spirochaetia|o__Treponematales|f__Treponemataceae|g__Treponema_D|s__unclassified_mgs_3299	pheno.1508	2	1	TRUE	0.0110029	1.47912e-05	0.97988	0.0110029	21.1158
rs750572	G	A	G	A	-0.1088	-0.0465098	0.1115	0.0651948	FALSE	FALSE	FALSE	GCST90018609	0.150253	0.756909	100000	constipation	TRUE	reported	textfile	0.02251	1.434e-06	1900	k__Bacteria|p__Spirochaetota|c__Spirochaetia|o__Treponematales|f__Treponemataceae|g__Treponema_D|s__unclassified_mgs_3299	pheno.1508	2	1	TRUE	0.012159	9.58184e-07	0.981188	0.012159	23.3618
rs7536197	G	A	G	A	-0.1053	0.0673164	0.05975	0.0615732	FALSE	FALSE	FALSE	GCST90018609	0.178389	0.705909	100000	constipation	TRUE	reported	textfile	0.02283	4.219e-06	1851	k__Bacteria|p__Spirochaetota|c__Spirochaetia|o__Treponematales|f__Treponemataceae|g__Treponema_D|s__unclassified_mgs_3299	pheno.1508	2	1	TRUE	0.0110843	1.42401e-06	0.982221	0.0113747	21.2738
rs79386777	C	T	C	T	0.1022	-0.0862568	0.4572	0.394378	FALSE	FALSE	FALSE	GCST90018609	0.0792599	0.276472	100000	constipation	TRUE	reported	textfile	0.02263	6.67e-06	1900	k__Bacteria|p__Spirochaetota|c__Spirochaetia|o__Treponematales|f__Treponemataceae|g__Treponema_D|s__unclassified_mgs_3299	pheno.1508	2	1	TRUE	0.0106315	1.18436e-05	0.986419	0.0106315	20.3954
rs12118417	C	T	C	T	-0.1007	-0.102681	0.3141	0.394084	FALSE	FALSE	FALSE	GCST90018609	0.0751911	0.172066	100000	constipation	TRUE	reported	textfile	0.02233	6.835e-06	1915	k__Bacteria|p__Spirochaetota|c__Spirochaetia|o__Treponematales|f__Treponemataceae|g__Treponema_D|s__unclassified_mgs_1730	pheno.1572	2	1	TRUE	0.010519	1.86485e-05	0.977177	0.010519	20.3367
rs12122207	T	A	T	A	-0.1025	0.163795	0.06371	0.084739	FALSE	TRUE	FALSE	GCST90018609	0.134678	0.223913	100000	constipation	TRUE	reported	textfile	0.02229	4.511e-06	1915	k__Bacteria|p__Spirochaetota|c__Spirochaetia|o__Treponematales|f__Treponemataceae|g__Treponema_D|s__unclassified_mgs_1730	pheno.1572	2	1	TRUE	0.010933	1.47912e-05	0.975426	0.010933	21.146
rs7536197	G	A	G	A	-0.1065	0.0673164	0.05975	0.0615732	FALSE	FALSE	FALSE	GCST90018609	0.178389	0.705909	100000	constipation	TRUE	reported	textfile	0.02258	2.611e-06	1866	k__Bacteria|p__Spirochaetota|c__Spirochaetia|o__Treponematales|f__Treponemataceae|g__Treponema_D|s__unclassified_mgs_1730	pheno.1572	2	1	TRUE	0.0114952	1.42401e-06	0.975393	0.0117938	22.246
rs79386777	C	T	C	T	0.1056	-0.0862568	0.4572	0.394378	FALSE	FALSE	FALSE	GCST90018609	0.0792599	0.276472	100000	constipation	TRUE	reported	textfile	0.02244	2.709e-06	1915	k__Bacteria|p__Spirochaetota|c__Spirochaetia|o__Treponematales|f__Treponemataceae|g__Treponema_D|s__unclassified_mgs_1730	pheno.1572	2	1	TRUE	0.0114438	1.18436e-05	0.98199	0.0114438	22.1453
rs12407821	T	C	T	C	0.1085	-0.13848	0.1305	0.223755	FALSE	FALSE	FALSE	GCST90018609	0.0890633	0.119982	100000	constipation	TRUE	reported	textfile	0.02284	2.171e-06	1900	k__Bacteria|p__Bacteroidota|c__Bacteroidia|o__Bacteroidales|f__Bacteroidaceae|g__Prevotella|s__unclassified_mgs_1369	pheno.168	2	1	TRUE	0.01175	2.41754e-05	0.995573	0.01175	22.5667
rs6668249	C	T	C	T	-0.1065	-0.133479	0.2726	0.202839	FALSE	FALSE	FALSE	GCST90018609	0.092289	0.148089	100000	constipation	TRUE	reported	textfile	0.02286	3.397e-06	1900	k__Bacteria|p__Bacteroidota|c__Bacteroidia|o__Bacteroidales|f__Bacteroidaceae|g__Prevotella|s__unclassified_mgs_1369	pheno.168	2	1	TRUE	0.0113061	2.09182e-05	0.996444	0.0113061	21.7043
rs7514182	G	T	G	T	-0.1011	0.0311146	0.08277	0.0615977	FALSE	FALSE	FALSE	GCST90018609	0.154065	0.839949	100000	constipation	TRUE	reported	textfile	0.02279	9.767e-06	1900	k__Bacteria|p__Bacteroidota|c__Bacteroidia|o__Bacteroidales|f__Bacteroidaceae|g__Prevotella|s__unclassified_mgs_1369	pheno.168	2	1	TRUE	0.0102621	4.07879e-07	0.993393	0.0102621	19.6795
rs10916677	C	A	C	A	0.1067	-0.145638	0.02715	0.0277031	FALSE	FALSE	FALSE	GCST90018609	0.230159	0.526884	100000	constipation	TRUE	reported	textfile	0.02287	3.332e-06	1902	k__Bacteria|p__Firmicutes|c__Bacilli|o__Lactobacillales|f__Aerococcaceae|g__Granulicatella|s__unclassified_mgs_1555	pheno.2005	2	1	TRUE	0.0113265	4.00405e-06	0.997405	0.0113265	21.7669
rs4363402	G	A	G	A	0.1024	0.0022698	0.465	0.601925	FALSE	FALSE	FALSE	GCST90018609	0.0754765	0.976009	100000	constipation	TRUE	reported	textfile	0.02287	8.003e-06	1902	k__Bacteria|p__Firmicutes|c__Bacilli|o__Lactobacillales|f__Aerococcaceae|g__Granulicatella|s__unclassified_mgs_1555	pheno.2005	2	1	TRUE	0.0104413	9.04396e-09	0.997405	0.0104413	20.0478
rs9661977	A	G	A	G	-0.1106	-0.126902	0.1439	0.10558	FALSE	FALSE	FALSE	GCST90018609	0.120194	0.291054	100000	constipation	TRUE	reported	textfile	0.02275	1.255e-06	1902	k__Bacteria|p__Firmicutes|c__Bacilli|o__Lactobacillales|f__Aerococcaceae|g__Granulicatella|s__unclassified_mgs_1555	pheno.2005	2	1	TRUE	0.0122864	1.11475e-05	0.992171	0.0122864	23.6346
rs3007208	A	G	A	G	-0.1019	-0.151519	0.09791	0.0750945	FALSE	FALSE	FALSE	GCST90018609	0.145822	0.298774	100000	constipation	TRUE	reported	textfile	0.02273	7.813e-06	1902	k__Bacteria|p__Firmicutes|c__Bacilli|o__RF39|f__unclassified_mgs_1766	pheno.2020	2	1	TRUE	0.0104671	1.07967e-05	0.991299	0.0104671	20.0978
rs4660032	T	C	T	C	-0.1016	-0.0305882	0.2253	0.230087	FALSE	FALSE	FALSE	GCST90018609	0.0881397	0.728559	100000	constipation	TRUE	reported	textfile	0.02266	7.803e-06	1902	k__Bacteria|p__Firmicutes|c__Bacilli|o__RF39|f__unclassified_mgs_1766	pheno.2020	2	1	TRUE	0.0104699	1.20441e-06	0.988246	0.0104699	20.1033
rs6685646	C	T	C	T	-0.1033	0.0570429	0.006527	0.00224324	FALSE	FALSE	FALSE	GCST90018609	0.759285	0.940114	100000	constipation	TRUE	reported	textfile	0.02263	5.328e-06	1902	k__Bacteria|p__Firmicutes|c__Bacilli|o__RF39|f__unclassified_mgs_1766	pheno.2020	2	1	TRUE	0.0108478	5.64421e-08	0.986938	0.0108478	20.8368
rs142346259	T	C	T	C	0.1058	-0.62929	0.008355	0.00258704	FALSE	FALSE	FALSE	GCST90018609	0.931069	0.499117	100000	constipation	TRUE	reported	textfile	0.02272	3.396e-06	1905	k__Bacteria|p__Firmicutes|c__Clostridia|o__Lachnospirales|f__Lachnospiraceae|g__Johnsonella|s__Johnsonella_ignava_mgs_276	pheno.2055	2	1	TRUE	0.0112667	4.5682e-06	0.991644	0.0112667	21.6848
rs1531720	C	T	C	T	0.102	-0.0105187	0.3922	0.395774	FALSE	FALSE	FALSE	GCST90018609	0.0804132	0.895927	100000	constipation	TRUE	reported	textfile	0.02277	7.963e-06	1905	k__Bacteria|p__Firmicutes|c__Clostridia|o__Lachnospirales|f__Lachnospiraceae|g__Johnsonella|s__Johnsonella_ignava_mgs_276	pheno.2055	2	1	TRUE	0.0104347	1.7111e-07	0.993826	0.0104347	20.0666
rs3007208	A	G	A	G	-0.1029	-0.151519	0.09791	0.0750945	FALSE	FALSE	FALSE	GCST90018609	0.145822	0.298774	100000	constipation	TRUE	reported	textfile	0.02281	6.784e-06	1905	k__Bacteria|p__Firmicutes|c__Clostridia|o__Lachnospirales|f__Lachnospiraceae|g__Johnsonella|s__Johnsonella_ignava_mgs_276	pheno.2055	2	1	TRUE	0.0105809	1.07967e-05	0.995572	0.0105809	20.3507
rs3738285	C	A	C	A	0.1032	-0.0604712	0.1614	0.182231	FALSE	FALSE	FALSE	GCST90018609	0.0958426	0.528078	100000	constipation	TRUE	reported	textfile	0.02253	4.919e-06	1905	k__Bacteria|p__Firmicutes|c__Bacilli|o__Lactobacillales|f__Streptococcaceae|g__Streptococcus|s__Streptococcus_mitis_I_mgs_2032	pheno.2060	2	1	TRUE	0.0109053	3.98095e-06	0.983351	0.0109053	20.9815
rs477806	G	A	G	A	0.1006	0.0967871	0.2632	0.271028	FALSE	FALSE	FALSE	GCST90018609	0.0833994	0.245835	100000	constipation	TRUE	reported	textfile	0.02254	8.571e-06	1905	k__Bacteria|p__Firmicutes|c__Bacilli|o__Lactobacillales|f__Streptococcaceae|g__Streptococcus|s__Streptococcus_mitis_I_mgs_2032	pheno.2060	2	1	TRUE	0.0103592	1.34683e-05	0.983788	0.0103592	19.9199
rs6664324	A	G	A	G	0.101	-0.0976984	0.3958	0.275968	FALSE	FALSE	FALSE	GCST90018609	0.0826854	0.237378	100000	constipation	TRUE	reported	textfile	0.02253	7.811e-06	1905	k__Bacteria|p__Firmicutes|c__Bacilli|o__Lactobacillales|f__Streptococcaceae|g__Streptococcus|s__Streptococcus_mitis_I_mgs_2032	pheno.2060	2	1	TRUE	0.0104501	1.39611e-05	0.983351	0.0104501	20.0965
rs11589281	T	C	T	C	0.1022	-0.00444796	0.3587	0.470422	FALSE	FALSE	FALSE	GCST90018609	0.077238	0.954077	100000	constipation	TRUE	reported	textfile	0.02275	7.468e-06	1905	k__Bacteria|p__Firmicutes|c__Bacilli|o__Lactobacillales|f__Streptococcaceae|g__Streptococcus|s__unclassified_mgs_2033	pheno.2063	2	1	TRUE	0.0104935	3.31641e-08	0.992953	0.0104935	20.1808
rs12064174	G	A	G	A	-0.1053	0.0886586	0.4405	0.480736	FALSE	FALSE	FALSE	GCST90018609	0.0743546	0.233114	100000	constipation	TRUE	reported	textfile	0.02274	3.936e-06	1905	k__Bacteria|p__Firmicutes|c__Bacilli|o__Lactobacillales|f__Streptococcaceae|g__Streptococcus|s__unclassified_mgs_2033	pheno.2063	2	1	TRUE	0.0111422	1.42177e-05	0.992517	0.0111422	21.4425
rs74574624	A	G	A	G	-0.1072	0.0484435	0.01645	0.0541055	FALSE	FALSE	FALSE	GCST90018609	0.164231	0.768016	100000	constipation	TRUE	reported	textfile	0.02275	2.611e-06	1905	k__Bacteria|p__Firmicutes|c__Bacilli|o__Lactobacillales|f__Streptococcaceae|g__Streptococcus|s__unclassified_mgs_2033	pheno.2063	2	1	TRUE	0.0115332	8.70095e-07	0.992953	0.0115332	22.2038
rs2478764	T	C	T	C	0.1044	-0.0147449	0.3298	0.384503	FALSE	FALSE	FALSE	GCST90018609	0.0866287	0.864847	100000	constipation	TRUE	reported	textfile	0.02262	4.189e-06	1894	k__Bacteria|p__Firmicutes|c__Clostridia|o__Lachnospirales|f__Lachnospiraceae|g__Oribacterium|s__unclassified_mgs_1726	pheno.2145	2	1	TRUE	0.0111335	2.89712e-07	0.984425	0.0111335	21.3018
rs35574863	G	A	G	A	-0.1022	0.112078	0.3525	0.974826	FALSE	FALSE	FALSE	GCST90018609	0.239273	0.63949	100000	constipation	TRUE	reported	textfile	0.02268	7.087e-06	1894	k__Bacteria|p__Firmicutes|c__Clostridia|o__Lachnospirales|f__Lachnospiraceae|g__Oribacterium|s__unclassified_mgs_1726	pheno.2145	2	1	TRUE	0.0106184	2.19414e-06	0.987036	0.0106184	20.3056
rs4912068	G	C	G	C	0.1116	0.0194571	0.2689	0.22856	FALSE	TRUE	FALSE	GCST90018609	0.0926157	0.833602	100000	constipation	TRUE	reported	textfile	0.02268	9.433e-07	1894	k__Bacteria|p__Firmicutes|c__Clostridia|o__Lachnospirales|f__Lachnospiraceae|g__Oribacterium|s__unclassified_mgs_1726	pheno.2145	2	1	TRUE	0.0126357	4.41364e-07	0.987036	0.0126357	24.2126
rs61828380	G	A	G	A	0.1017	0.068885	0.1206	0.0890321	FALSE	FALSE	FALSE	GCST90018609	0.128655	0.592355	100000	constipation	TRUE	reported	textfile	0.02277	8.437e-06	1894	k__Bacteria|p__Firmicutes|c__Clostridia|o__Lachnospirales|f__Lachnospiraceae|g__Oribacterium|s__unclassified_mgs_1726	pheno.2145	2	1	TRUE	0.0104337	2.86686e-06	0.990953	0.0104337	19.9488
rs7568831	A	G	A	G	0.1037	0.0571194	0.3402	0.354657	FALSE	FALSE	FALSE	GCST90018609	0.0775017	0.461117	100000	constipation	TRUE	reported	textfile	0.02264	4.977e-06	1894	k__Bacteria|p__Firmicutes|c__Clostridia|o__Lachnospirales|f__Lachnospiraceae|g__Oribacterium|s__unclassified_mgs_1726	pheno.2145	2	1	TRUE	0.0109672	5.4319e-06	0.985295	0.0109672	20.98
rs1277045	G	C	G	C	0.1013	0.0753904	0.2446	0.230278	FALSE	TRUE	FALSE	GCST90018609	0.08636	0.382675	100000	constipation	TRUE	reported	textfile	0.02263	8.054e-06	1897	k__Bacteria|p__Campylobacterota|c__Campylobacteria|o__Campylobacterales|f__Campylobacteraceae|g__Campylobacter_A|s__unclassified_mgs_2521	pheno.2178	2	1	TRUE	0.0104634	7.62101e-06	0.98564	0.0104634	20.0378
rs2153733	C	T	C	T	-0.109	0.239578	0.2974	0.224311	FALSE	FALSE	FALSE	GCST90018609	0.0878853	0.00641011	100000	constipation	TRUE	reported	textfile	0.02255	1.441e-06	1897	k__Bacteria|p__Campylobacterota|c__Campylobacteria|o__Campylobacterales|f__Campylobacteraceae|g__Campylobacter_A|s__unclassified_mgs_2521	pheno.2178	2	1	TRUE	0.0121795	7.43084e-05	0.982155	0.0121795	23.3647
rs3851855	G	T	G	T	0.1009	0.0538293	0.146	0.20212	FALSE	FALSE	FALSE	GCST90018609	0.0903678	0.551397	100000	constipation	TRUE	reported	textfile	0.02252	7.843e-06	1897	k__Bacteria|p__Campylobacterota|c__Campylobacteria|o__Campylobacterales|f__Campylobacteraceae|g__Campylobacter_A|s__unclassified_mgs_2521	pheno.2178	2	1	TRUE	0.0104824	3.54827e-06	0.980849	0.0104824	20.0745
rs6662316	A	C	A	C	0.1051	-1.03765	0.007833	0.00161574	FALSE	FALSE	FALSE	GCST90018609	1.07986	0.336596	100000	constipation	TRUE	reported	textfile	0.02257	3.457e-06	1897	k__Bacteria|p__Campylobacterota|c__Campylobacteria|o__Campylobacterales|f__Campylobacteraceae|g__Campylobacter_A|s__unclassified_mgs_2521	pheno.2178	2	1	TRUE	0.0113134	9.23363e-06	0.983026	0.0113134	21.6841
rs1747657	T	C	T	C	0.1044	0.0380197	0.1974	0.228618	FALSE	FALSE	FALSE	GCST90018609	0.0878454	0.665159	100000	constipation	TRUE	reported	textfile	0.0224	3.371e-06	1908	k__Bacteria|p__Firmicutes|c__Bacilli|o__Lactobacillales|f__Aerococcaceae|g__Granulicatella|s__unclassified_mgs_2621	pheno.2184	2	1	TRUE	0.0112684	1.87321e-06	0.978447	0.0112684	21.7223
rs3014274	A	G	A	G	0.1012	-0.0441141	0.465	0.472903	FALSE	FALSE	FALSE	GCST90018609	0.0733733	0.547688	100000	constipation	TRUE	reported	textfile	0.02247	7.015e-06	1908	k__Bacteria|p__Firmicutes|c__Bacilli|o__Lactobacillales|f__Aerococcaceae|g__Granulicatella|s__unclassified_mgs_2621	pheno.2184	2	1	TRUE	0.0105301	3.61481e-06	0.981504	0.0105301	20.2841
rs41378953	A	G	A	G	0.1125	0.000915137	0.3616	0.446826	FALSE	FALSE	FALSE	GCST90018609	0.0873761	0.991643	100000	constipation	TRUE	reported	textfile	0.02245	5.953e-07	1908	k__Bacteria|p__Firmicutes|c__Bacilli|o__Lactobacillales|f__Aerococcaceae|g__Granulicatella|s__unclassified_mgs_2621	pheno.2184	2	1	TRUE	0.0130036	1.09697e-09	0.980631	0.0130036	25.1115
rs61780298	G	T	G	T	0.1177	-0.0966825	0.1379	0.057546	FALSE	FALSE	FALSE	GCST90018609	0.161189	0.548634	100000	constipation	TRUE	reported	textfile	0.02249	1.834e-07	1908	k__Bacteria|p__Firmicutes|c__Bacilli|o__Lactobacillales|f__Aerococcaceae|g__Granulicatella|s__unclassified_mgs_2621	pheno.2184	2	1	TRUE	0.0141662	3.59776e-06	0.982378	0.0141662	27.3889
rs17730380	A	G	A	G	-0.1226	-0.0648973	0.04595	0.0430579	FALSE	FALSE	FALSE	GCST90018609	0.183625	0.723771	100000	constipation	TRUE	reported	textfile	0.02272	7.604e-08	1893	k__Bacteria|p__Patescibacteria|c__Saccharimonadia|o__Saccharimonadales|f__Saccharimonadaceae|g__unclassified_mgs_72|s__unclassified_mgs_72	pheno.2207	2	1	TRUE	0.0151648	1.2491e-06	0.988516	0.0151648	29.1182
rs4650003	A	T	A	T	0.1025	-0.0705489	0.3193	0.265002	FALSE	TRUE	FALSE	GCST90018609	0.0847155	0.404972	100000	constipation	TRUE	reported	textfile	0.02283	7.638e-06	1893	k__Bacteria|p__Patescibacteria|c__Saccharimonadia|o__Saccharimonadales|f__Saccharimonadaceae|g__unclassified_mgs_72|s__unclassified_mgs_72	pheno.2207	2	1	TRUE	0.0105473	6.93522e-06	0.993302	0.0105473	20.1575
rs6675636	A	G	A	G	0.109	-0.0259971	0.1509	0.125115	FALSE	FALSE	FALSE	GCST90018609	0.118972	0.827028	100000	constipation	TRUE	reported	textfile	0.02278	1.847e-06	1893	k__Bacteria|p__Patescibacteria|c__Saccharimonadia|o__Saccharimonadales|f__Saccharimonadaceae|g__unclassified_mgs_72|s__unclassified_mgs_72	pheno.2207	2	1	TRUE	0.0119626	4.77496e-07	0.991126	0.0119626	22.8953
rs779914	C	A	C	A	-0.1029	-0.159402	0.258	0.216671	FALSE	FALSE	FALSE	GCST90018609	0.0944082	0.0913277	100000	constipation	TRUE	reported	textfile	0.02275	6.422e-06	1893	k__Bacteria|p__Patescibacteria|c__Saccharimonadia|o__Saccharimonadales|f__Saccharimonadaceae|g__unclassified_mgs_72|s__unclassified_mgs_72	pheno.2207	2	1	TRUE	0.0107029	2.85079e-05	0.989821	0.0107029	20.4582
rs13015062	T	C	T	C	0.09924	-0.0813102	0.2232	0.21915	FALSE	FALSE	FALSE	GCST90018609	0.0906952	0.369974	100000	constipation	TRUE	reported	textfile	0.02227	8.797e-06	1910	k__Bacteria|p__Firmicutes|c__Bacilli|o__Erysipelotrichales|f__Erysipelotrichaceae|g__Solobacterium|s__unclassified_mgs_1901	pheno.2211	2	1	TRUE	0.0103005	8.0376e-06	0.973278	0.0103005	19.8579
rs2342533	A	G	A	G	0.1006	-0.155495	0.0658	0.0485539	FALSE	FALSE	FALSE	GCST90018609	0.175942	0.376812	100000	constipation	TRUE	reported	textfile	0.02226	6.625e-06	1910	k__Bacteria|p__Firmicutes|c__Bacilli|o__Erysipelotrichales|f__Erysipelotrichaceae|g__Solobacterium|s__unclassified_mgs_1901	pheno.2211	2	1	TRUE	0.0105911	7.81086e-06	0.972841	0.0105911	20.4242
rs6667949	A	G	A	G	0.1008	-0.144083	0.4655	0.495325	FALSE	FALSE	FALSE	GCST90018609	0.0733513	0.0494959	100000	constipation	TRUE	reported	textfile	0.0223	6.486e-06	1910	k__Bacteria|p__Firmicutes|c__Bacilli|o__Erysipelotrichales|f__Erysipelotrichaceae|g__Solobacterium|s__unclassified_mgs_1901	pheno.2211	2	1	TRUE	0.0105951	3.85838e-05	0.974589	0.0105951	20.432
rs11121328	A	G	A	G	0.1097	0.193134	0.2094	0.13442	FALSE	FALSE	FALSE	GCST90018609	0.107518	0.0724469	100000	constipation	TRUE	reported	textfile	0.02239	1.041e-06	1906	k__Bacteria|p__Firmicutes|c__Negativicutes|o__Selenomonadales|f__Selenomonadaceae|g__Centipeda|s__Centipeda_massiliensis_mgs_3300	pheno.2240	2	1	TRUE	0.0124508	3.22665e-05	0.977497	0.0124508	24.0052
rs61826452	A	G	A	G	-0.1052	-0.060524	0.3399	0.355987	FALSE	FALSE	FALSE	GCST90018609	0.0781641	0.438742	100000	constipation	TRUE	reported	textfile	0.02241	2.87e-06	1906	k__Bacteria|p__Firmicutes|c__Negativicutes|o__Selenomonadales|f__Selenomonadaceae|g__Centipeda|s__Centipeda_massiliensis_mgs_3300	pheno.2240	2	1	TRUE	0.0114415	5.99579e-06	0.97837	0.0114415	22.0368
rs74134811	T	G	T	G	-0.1013	-0.0164117	0.1214	0.0870773	FALSE	FALSE	FALSE	GCST90018609	0.131482	0.900665	100000	constipation	TRUE	reported	textfile	0.02254	7.36e-06	1906	k__Bacteria|p__Firmicutes|c__Negativicutes|o__Selenomonadales|f__Selenomonadaceae|g__Centipeda|s__Centipeda_massiliensis_mgs_3300	pheno.2240	2	1	TRUE	0.0104969	1.55806e-07	0.984046	0.0104969	20.1981
rs11584333	A	G	A	G	-0.1016	0.0356951	0.4206	0.348796	FALSE	FALSE	FALSE	GCST90018609	0.0801517	0.656071	100000	constipation	TRUE	reported	textfile	0.02252	6.761e-06	1906	k__Bacteria|p__Firmicutes|c__Bacilli|o__Lactobacillales|f__Streptococcaceae|g__Streptococcus|s__unclassified_mgs_2137	pheno.2284	2	1	TRUE	0.0105771	1.98335e-06	0.983173	0.0105771	20.354
rs12568413	A	G	A	G	0.1009	0.125681	0.2373	0.20261	FALSE	FALSE	FALSE	GCST90018609	0.0927539	0.175419	100000	constipation	TRUE	reported	textfile	0.02239	7.008e-06	1906	k__Bacteria|p__Firmicutes|c__Bacilli|o__Lactobacillales|f__Streptococcaceae|g__Streptococcus|s__unclassified_mgs_2137	pheno.2284	2	1	TRUE	0.0105536	1.83601e-05	0.977497	0.0105536	20.3083
rs828052	T	C	T	C	-0.103	-0.296751	0.00705	0.0247099	FALSE	FALSE	FALSE	GCST90018609	0.24771	0.230925	100000	constipation	TRUE	reported	textfile	0.02242	4.594e-06	1906	k__Bacteria|p__Firmicutes|c__Bacilli|o__Lactobacillales|f__Streptococcaceae|g__Streptococcus|s__unclassified_mgs_2137	pheno.2284	2	1	TRUE	0.0109635	1.43516e-05	0.978807	0.0109635	21.1059
rs300265	A	G	A	G	-0.1027	-0.074906	0.3778	0.353585	FALSE	FALSE	FALSE	GCST90018609	0.0775995	0.334399	100000	constipation	TRUE	reported	textfile	0.02277	6.926e-06	1910	k__Bacteria|p__Firmicutes|c__Bacilli|o__Lactobacillales|f__Streptococcaceae|g__Streptococcus|s__Streptococcus_sinensis_mgs_638	pheno.2346	2	1	TRUE	0.0105495	9.31796e-06	0.99513	0.0105495	20.343
rs72632103	T	C	T	C	0.1031	-0.0909077	0.06449	0.0588501	FALSE	FALSE	FALSE	GCST90018609	0.161631	0.573817	100000	constipation	TRUE	reported	textfile	0.02276	6.305e-06	1910	k__Bacteria|p__Firmicutes|c__Bacilli|o__Lactobacillales|f__Streptococcaceae|g__Streptococcus|s__Streptococcus_sinensis_mgs_638	pheno.2346	2	1	TRUE	0.0106402	3.16342e-06	0.994693	0.0106402	20.5198
rs809600	T	G	T	G	0.104	0.118495	0.4556	0.457359	FALSE	FALSE	FALSE	GCST90018609	0.0804536	0.140795	100000	constipation	TRUE	reported	textfile	0.0228	5.377e-06	1910	k__Bacteria|p__Firmicutes|c__Bacilli|o__Lactobacillales|f__Streptococcaceae|g__Streptococcus|s__Streptococcus_sinensis_mgs_638	pheno.2346	2	1	TRUE	0.0107872	2.16924e-05	0.996441	0.0107872	20.8064
rs1576975	A	T	A	T	-0.1035	0.0464322	0.2164	0.324581	FALSE	TRUE	FALSE	GCST90018609	0.0801124	0.562192	100000	constipation	TRUE	reported	textfile	0.02281	6.093e-06	1904	k__Bacteria|p__Firmicutes|c__Bacilli|o__Lactobacillales|f__Streptococcaceae|g__Streptococcus|s__unclassified_mgs_1285	pheno.2370	2	1	TRUE	0.0107089	3.35928e-06	0.995311	0.0107089	20.5888
rs2773155	G	T	G	T	-0.1127	-0.0686451	0.2376	0.214195	FALSE	FALSE	FALSE	GCST90018609	0.090709	0.449192	100000	constipation	TRUE	reported	textfile	0.02281	8.518e-07	1904	k__Bacteria|p__Firmicutes|c__Bacilli|o__Lactobacillales|f__Streptococcaceae|g__Streptococcus|s__unclassified_mgs_1285	pheno.2370	2	1	TRUE	0.0126721	5.72697e-06	0.995311	0.0126721	24.4117
rs35970964	T	C	T	C	-0.1111	-0.0757157	0.4274	0.446802	FALSE	FALSE	FALSE	GCST90018609	0.0749961	0.312689	100000	constipation	TRUE	reported	textfile	0.02286	1.272e-06	1904	k__Bacteria|p__Firmicutes|c__Bacilli|o__Lactobacillales|f__Streptococcaceae|g__Streptococcus|s__unclassified_mgs_1285	pheno.2370	2	1	TRUE	0.0122661	1.01929e-05	0.997493	0.0122661	23.6198
rs205490	A	G	A	G	-0.1012	-0.118298	0.294	0.306001	FALSE	FALSE	FALSE	GCST90018609	0.085472	0.166342	100000	constipation	TRUE	reported	textfile	0.02274	9.166e-06	1909	k__Bacteria|p__Firmicutes|c__Clostridia|o__Lachnospirales|f__Lachnospiraceae|g__Lachnoanaerobaculum|s__Lachnoanaerobaculum_sp000296385_mgs_2683	pheno.2487	2	1	TRUE	0.0102788	1.91561e-05	0.993558	0.0102788	19.8052
rs4927624	T	C	T	C	-0.1028	0.0990649	0.3245	0.318233	FALSE	FALSE	FALSE	GCST90018609	0.0787804	0.208579	100000	constipation	TRUE	reported	textfile	0.02303	8.477e-06	1909	k__Bacteria|p__Firmicutes|c__Clostridia|o__Lachnospirales|f__Lachnospiraceae|g__Lachnoanaerobaculum|s__Lachnoanaerobaculum_sp000296385_mgs_2683	pheno.2487	2	1	TRUE	0.0103403	1.58127e-05	1.00623	0.0103403	19.925
rs6742158	G	A	G	A	0.1026	0.0339438	0.2081	0.18204	FALSE	FALSE	FALSE	GCST90018609	0.0954835	0.722219	100000	constipation	TRUE	reported	textfile	0.02266	6.356e-06	1909	k__Bacteria|p__Firmicutes|c__Clostridia|o__Lachnospirales|f__Lachnospiraceae|g__Lachnoanaerobaculum|s__Lachnoanaerobaculum_sp000296385_mgs_2683	pheno.2487	2	1	TRUE	0.010636	1.26379e-06	0.990063	0.010636	20.501
rs10173123	T	C	T	C	0.1033	0.112611	0.2977	0.317491	FALSE	FALSE	FALSE	GCST90018609	0.0847738	0.184055	100000	constipation	TRUE	reported	textfile	0.02249	4.684e-06	1897	k__Bacteria|p__Campylobacterota|c__Campylobacteria|o__Campylobacterales|f__Campylobacteraceae|g__Campylobacter_A|s__unclassified_mgs_1427	pheno.2493	2	1	TRUE	0.0110104	1.76458e-05	0.979542	0.0110104	21.0971
rs10874250	C	A	C	A	0.1103	-0.0164375	0.1227	0.136527	FALSE	FALSE	FALSE	GCST90018609	0.107304	0.878251	100000	constipation	TRUE	reported	textfile	0.02256	1.101e-06	1897	k__Bacteria|p__Campylobacterota|c__Campylobacteria|o__Campylobacterales|f__Campylobacteraceae|g__Campylobacter_A|s__unclassified_mgs_1427	pheno.2493	2	1	TRUE	0.0124572	2.34666e-07	0.982591	0.0124572	23.9041
rs11206649	C	G	C	G	0.1008	-0.291164	0.05274	0.0806135	FALSE	TRUE	FALSE	GCST90018609	0.138382	0.0353742	100000	constipation	TRUE	reported	textfile	0.02262	8.755e-06	1897	k__Bacteria|p__Campylobacterota|c__Campylobacteria|o__Campylobacterales|f__Campylobacteraceae|g__Campylobacter_A|s__unclassified_mgs_1427	pheno.2493	2	1	TRUE	0.0103705	4.42691e-05	0.985204	0.0103705	19.858
rs10173123	T	C	T	C	0.1015	0.112611	0.2977	0.317491	FALSE	FALSE	FALSE	GCST90018609	0.0847738	0.184055	100000	constipation	TRUE	reported	textfile	0.02261	7.614e-06	1901	k__Bacteria|p__Campylobacterota|c__Campylobacteria|o__Campylobacterales|f__Campylobacteraceae|g__Campylobacter_A|s__unclassified_mgs_2113	pheno.2510	2	1	TRUE	0.0105008	1.76458e-05	0.985806	0.0105008	20.1526
rs6662086	C	T	C	T	0.1028	-1.06435	0.008094	0.00184184	FALSE	FALSE	FALSE	GCST90018609	1.04625	0.309009	100000	constipation	TRUE	reported	textfile	0.02264	5.964e-06	1901	k__Bacteria|p__Campylobacterota|c__Campylobacteria|o__Campylobacterales|f__Campylobacteraceae|g__Campylobacter_A|s__unclassified_mgs_2113	pheno.2510	2	1	TRUE	0.0107404	1.03492e-05	0.987114	0.0107404	20.6174
rs76226388	T	A	T	A	0.1036	0.0234019	0.1903	0.191461	FALSE	TRUE	FALSE	GCST90018609	0.0969116	0.809186	100000	constipation	TRUE	reported	textfile	0.02286	6.267e-06	1901	k__Bacteria|p__Campylobacterota|c__Campylobacteria|o__Campylobacterales|f__Campylobacteraceae|g__Campylobacter_A|s__unclassified_mgs_2113	pheno.2510	2	1	TRUE	0.0106997	5.83119e-07	0.996706	0.0106997	20.5384
rs11165575	A	T	A	T	0.112	0.0704731	0.2089	0.214771	FALSE	TRUE	FALSE	GCST90018609	0.0921369	0.444347	100000	constipation	TRUE	reported	textfile	0.02305	1.275e-06	1899	k__Bacteria|p__Firmicutes|c__Bacilli|o__Lactobacillales|f__Streptococcaceae|g__Streptococcus|s__Streptococcus_infantis_mgs_1725	pheno.2575	2	1	TRUE	0.0122929	5.85039e-06	1.00446	0.0122929	23.6099
rs4360530	G	A	G	A	0.1043	-0.00190804	0.05587	0.0390135	FALSE	FALSE	FALSE	GCST90018609	0.192441	0.992089	100000	constipation	TRUE	reported	textfile	0.02325	7.667e-06	1899	k__Bacteria|p__Firmicutes|c__Bacilli|o__Lactobacillales|f__Streptococcaceae|g__Streptococcus|s__Streptococcus_infantis_mgs_1725	pheno.2575	2	1	TRUE	0.0104972	9.83079e-10	1.01318	0.0104972	20.1244
rs4550075	G	C	G	C	-0.1105	-0.0685651	0.1123	0.0507114	FALSE	TRUE	FALSE	GCST90018609	0.167105	0.681577	100000	constipation	TRUE	reported	textfile	0.02285	1.43e-06	1899	k__Bacteria|p__Firmicutes|c__Bacilli|o__Lactobacillales|f__Streptococcaceae|g__Streptococcus|s__Streptococcus_infantis_mgs_1725	pheno.2575	2	1	TRUE	0.0121777	1.68359e-06	0.995746	0.0121777	23.3858
rs7515789	C	T	C	T	-0.1108	0.0561527	0.2762	0.182504	FALSE	FALSE	FALSE	GCST90018609	0.0996551	0.573115	100000	constipation	TRUE	reported	textfile	0.02282	1.288e-06	1899	k__Bacteria|p__Firmicutes|c__Bacilli|o__Lactobacillales|f__Streptococcaceae|g__Streptococcus|s__Streptococcus_infantis_mgs_1725	pheno.2575	2	1	TRUE	0.0122749	3.17504e-06	0.994439	0.0122749	23.5748
rs12565417	C	T	C	T	0.1074	6.72e-05	0.3217	0.348387	FALSE	FALSE	FALSE	GCST90018609	0.0784684	0.999317	100000	constipation	TRUE	reported	textfile	0.02247	1.876e-06	1903	k__Bacteria|p__Firmicutes|c__Clostridia|o__Lachnospirales|f__Lachnospiraceae|g__Butyrivibrio	pheno.2582	2	1	TRUE	0.011875	7.33428e-12	0.980218	0.011875	22.8456
rs4317816	A	T	A	T	-0.1052	0.036167	0.2603	0.253192	FALSE	TRUE	FALSE	GCST90018609	0.086584	0.676159	100000	constipation	TRUE	reported	textfile	0.02251	3.131e-06	1903	k__Bacteria|p__Firmicutes|c__Clostridia|o__Lachnospirales|f__Lachnospiraceae|g__Butyrivibrio	pheno.2582	2	1	TRUE	0.0113589	1.74485e-06	0.981962	0.0113589	21.8414
rs4845956	C	T	C	T	-0.1041	-0.153257	0.2982	0.312316	FALSE	FALSE	FALSE	GCST90018609	0.087133	0.0785965	100000	constipation	TRUE	reported	textfile	0.02253	4.049e-06	1903	k__Bacteria|p__Firmicutes|c__Clostridia|o__Lachnospirales|f__Lachnospiraceae|g__Butyrivibrio	pheno.2582	2	1	TRUE	0.0111057	3.09365e-05	0.982835	0.0111057	21.3491
rs12032996	A	G	A	G	0.1064	-0.0251164	0.2037	0.141197	FALSE	FALSE	FALSE	GCST90018609	0.106979	0.81438	100000	constipation	TRUE	reported	textfile	0.02273	3.081e-06	1908	k__Bacteria|p__Proteobacteria|c__Gammaproteobacteria|o__Enterobacterales|f__Pasteurellaceae|g__Haemophilus_A|s__Haemophilus_A_paraphrohaemolyticus_mgs_1546	pheno.259	2	1	TRUE	0.0113657	5.51224e-07	0.992861	0.0113657	21.9121
rs1713221	C	T	C	T	0.1061	-0.00685836	0.2008	0.109108	FALSE	FALSE	FALSE	GCST90018609	0.118309	0.953772	100000	constipation	TRUE	reported	textfile	0.02266	3.044e-06	1908	k__Bacteria|p__Proteobacteria|c__Gammaproteobacteria|o__Enterobacterales|f__Pasteurellaceae|g__Haemophilus_A|s__Haemophilus_A_paraphrohaemolyticus_mgs_1546	pheno.259	2	1	TRUE	0.0113716	3.36061e-08	0.989804	0.0113716	21.9236
rs473562	T	G	T	G	-0.1051	-0.08594	0.4065	0.374688	FALSE	FALSE	FALSE	GCST90018609	0.0783571	0.272741	100000	constipation	TRUE	reported	textfile	0.02268	3.819e-06	1908	k__Bacteria|p__Proteobacteria|c__Gammaproteobacteria|o__Enterobacterales|f__Pasteurellaceae|g__Haemophilus_A|s__Haemophilus_A_paraphrohaemolyticus_mgs_1546	pheno.259	2	1	TRUE	0.0111412	1.20292e-05	0.990677	0.0111412	21.4743
rs1886113	T	G	T	G	-0.1057	-0.13294	0.3514	0.255855	FALSE	FALSE	FALSE	GCST90018609	0.0844923	0.115627	100000	constipation	TRUE	reported	textfile	0.02267	3.339e-06	1901	k__Bacteria|p__Firmicutes|c__Clostridia|o__Lachnospirales|f__Lachnospiraceae|g__Catonella|s__unclassified_mgs_916	pheno.2604	2	1	TRUE	0.0113182	2.47556e-05	0.988422	0.0113182	21.7394
rs564141	G	A	G	A	0.1005	-0.00347514	0.4799	0.413331	FALSE	FALSE	FALSE	GCST90018609	0.0805495	0.965588	100000	constipation	TRUE	reported	textfile	0.02267	9.859e-06	1901	k__Bacteria|p__Firmicutes|c__Clostridia|o__Lachnospirales|f__Lachnospiraceae|g__Catonella|s__unclassified_mgs_916	pheno.2604	2	1	TRUE	0.0102431	1.86135e-08	0.988422	0.0102431	19.653
rs58964185	A	G	A	G	0.1009	-0.0262515	0.1144	0.125441	FALSE	FALSE	FALSE	GCST90018609	0.112025	0.814723	100000	constipation	TRUE	reported	textfile	0.02271	9.453e-06	1901	k__Bacteria|p__Firmicutes|c__Clostridia|o__Lachnospirales|f__Lachnospiraceae|g__Catonella|s__unclassified_mgs_916	pheno.2604	2	1	TRUE	0.010288	5.49149e-07	0.990166	0.010288	19.74
rs10888273	C	G	C	G	-0.1013	-0.0792438	0.2311	0.236501	FALSE	TRUE	FALSE	GCST90018609	0.0869006	0.361826	100000	constipation	TRUE	reported	textfile	0.02278	9.164e-06	1902	k__Bacteria|p__Campylobacterota|c__Campylobacteria|o__Campylobacterales|f__Campylobacteraceae|g__Campylobacter_A|s__unclassified_mgs_1157	pheno.2622	2	1	TRUE	0.0103006	8.31555e-06	0.99348	0.0103006	19.7748
rs2223697	A	G	A	G	-0.1114	0.134868	0.05013	0.0230518	FALSE	FALSE	FALSE	GCST90018609	0.249643	0.589029	100000	constipation	TRUE	reported	textfile	0.02282	1.131e-06	1902	k__Bacteria|p__Campylobacterota|c__Campylobacteria|o__Campylobacterales|f__Campylobacteraceae|g__Campylobacter_A|s__unclassified_mgs_1157	pheno.2622	2	1	TRUE	0.0123872	2.91869e-06	0.995224	0.0123872	23.8308
rs4668754	G	T	G	T	0.1012	-0.0740942	0.1922	0.164369	FALSE	FALSE	FALSE	GCST90018609	0.10061	0.461456	100000	constipation	TRUE	reported	textfile	0.02277	9.422e-06	1902	k__Bacteria|p__Campylobacterota|c__Campylobacteria|o__Campylobacterales|f__Campylobacteraceae|g__Campylobacter_A|s__unclassified_mgs_1157	pheno.2622	2	1	TRUE	0.0102894	5.42369e-06	0.993044	0.0102894	19.7531
rs61857463	G	A	G	A	-0.106	-0.0435045	0.2131	0.212662	FALSE	FALSE	FALSE	GCST90018609	0.0904942	0.630699	100000	constipation	TRUE	reported	textfile	0.02276	3.455e-06	1902	k__Bacteria|p__Campylobacterota|c__Campylobacteria|o__Campylobacterales|f__Campylobacteraceae|g__Campylobacter_A|s__unclassified_mgs_1157	pheno.2622	2	1	TRUE	0.0112871	2.31119e-06	0.992607	0.0112871	21.6904
rs1316802	T	G	T	G	-0.1028	0.0754914	0.4634	0.417348	FALSE	FALSE	FALSE	GCST90018609	0.0744841	0.31081	100000	constipation	TRUE	reported	textfile	0.02264	5.937e-06	1900	k__Bacteria|p__Actinobacteriota|c__Actinobacteria|o__Actinomycetales|f__Actinomycetaceae|g__Pauljensenia|s__unclassified_mgs_1578	pheno.2647	2	1	TRUE	0.010746	1.02724e-05	0.986855	0.010746	20.6174
rs35929207	G	A	G	A	0.1023	0.0739282	0.4162	0.386878	FALSE	FALSE	FALSE	GCST90018609	0.0777748	0.341837	100000	constipation	TRUE	reported	textfile	0.02263	6.574e-06	1900	k__Bacteria|p__Actinobacteriota|c__Actinobacteria|o__Actinomycetales|f__Actinomycetaceae|g__Pauljensenia|s__unclassified_mgs_1578	pheno.2647	2	1	TRUE	0.0106521	9.03541e-06	0.986419	0.0106521	20.4354
rs71629833	A	C	A	C	0.1076	0.122781	0.09504	0.0864088	FALSE	FALSE	FALSE	GCST90018609	0.147176	0.404141	100000	constipation	TRUE	reported	textfile	0.02266	2.221e-06	1900	k__Bacteria|p__Actinobacteriota|c__Actinobacteria|o__Actinomycetales|f__Actinomycetaceae|g__Pauljensenia|s__unclassified_mgs_1578	pheno.2647	2	1	TRUE	0.0117403	6.95978e-06	0.987727	0.0117403	22.5478
rs10888273	C	G	C	G	-0.1037	-0.0792438	0.2311	0.236501	FALSE	TRUE	FALSE	GCST90018609	0.0869006	0.361826	100000	constipation	TRUE	reported	textfile	0.02244	4.089e-06	1906	k__Bacteria|p__Campylobacterota|c__Campylobacteria|o__Campylobacterales|f__Campylobacteraceae|g__Campylobacter_A|s__Campylobacter_A_concisus_T_mgs_1067	pheno.2657	2	1	TRUE	0.0110918	8.31555e-06	0.97968	0.0110918	21.3556
rs2235564	T	C	T	C	-0.1072	0.0793568	0.1846	0.18547	FALSE	FALSE	FALSE	GCST90018609	0.0943596	0.400346	100000	constipation	TRUE	reported	textfile	0.02251	2.039e-06	1906	k__Bacteria|p__Campylobacterota|c__Campylobacteria|o__Campylobacterales|f__Campylobacteraceae|g__Campylobacter_A|s__Campylobacter_A_concisus_T_mgs_1067	pheno.2657	2	1	TRUE	0.0117714	7.07297e-06	0.982736	0.0117714	22.6798
rs61857463	G	A	G	A	-0.108	-0.0435045	0.2131	0.212662	FALSE	FALSE	FALSE	GCST90018609	0.0904942	0.630699	100000	constipation	TRUE	reported	textfile	0.02242	1.559e-06	1906	k__Bacteria|p__Campylobacterota|c__Campylobacteria|o__Campylobacterales|f__Campylobacteraceae|g__Campylobacter_A|s__Campylobacter_A_concisus_T_mgs_1067	pheno.2657	2	1	TRUE	0.0120406	2.31119e-06	0.978807	0.0120406	23.2047
rs10888273	C	G	C	G	-0.1013	-0.0792438	0.2311	0.236501	FALSE	TRUE	FALSE	GCST90018609	0.0869006	0.361826	100000	constipation	TRUE	reported	textfile	0.02267	8.449e-06	1902	k__Bacteria|p__Campylobacterota|c__Campylobacteria|o__Campylobacterales|f__Campylobacteraceae|g__Campylobacter_A|s__Campylobacter_A_concisus_F_mgs_1384	pheno.2678	2	1	TRUE	0.0103997	8.31555e-06	0.988682	0.0103997	19.9671
rs12737887	G	C	G	C	-0.1026	0.191008	0.0456	0.0827928	FALSE	TRUE	FALSE	GCST90018609	0.131135	0.145233	100000	constipation	TRUE	reported	textfile	0.02271	6.638e-06	1895	k__Bacteria|p__Campylobacterota|c__Campylobacteria|o__Campylobacterales|f__Campylobacteraceae|g__Campylobacter_A|s__Campylobacter_A_concisus_F_mgs_1384	pheno.2678	2	1	TRUE	0.0106284	2.12161e-05	0.988603	0.0106672	20.4108
rs61857463	G	A	G	A	-0.1046	-0.0435045	0.2131	0.212662	FALSE	FALSE	FALSE	GCST90018609	0.0904942	0.630699	100000	constipation	TRUE	reported	textfile	0.02266	4.169e-06	1902	k__Bacteria|p__Campylobacterota|c__Campylobacteria|o__Campylobacterales|f__Campylobacteraceae|g__Campylobacter_A|s__Campylobacter_A_concisus_F_mgs_1384	pheno.2678	2	1	TRUE	0.0110904	2.31119e-06	0.988246	0.0110904	21.308
rs1073907	T	C	T	C	-0.1065	0.0222884	0.3003	0.3554	FALSE	FALSE	FALSE	GCST90018609	0.0771001	0.772518	100000	constipation	TRUE	reported	textfile	0.02291	3.528e-06	1899	k__Bacteria|p__Actinobacteriota|c__Actinobacteria|o__Propionibacteriales|f__Propionibacteriaceae|g__Cutibacterium	pheno.2716	2	1	TRUE	0.0112632	8.35707e-07	0.998361	0.0112632	21.6097
rs10911508	A	G	A	G	0.1046	0.0520509	0.1436	0.154746	FALSE	FALSE	FALSE	GCST90018609	0.100894	0.605927	100000	constipation	TRUE	reported	textfile	0.02292	5.364e-06	1899	k__Bacteria|p__Actinobacteriota|c__Actinobacteria|o__Propionibacteriales|f__Propionibacteriaceae|g__Cutibacterium	pheno.2716	2	1	TRUE	0.0108599	2.66154e-06	0.998797	0.0108599	20.8274
rs2297858	C	T	C	T	-0.1045	0.0720379	0.4188	0.381825	FALSE	FALSE	FALSE	GCST90018609	0.0782163	0.357046	100000	constipation	TRUE	reported	textfile	0.02288	5.236e-06	1899	k__Bacteria|p__Actinobacteriota|c__Actinobacteria|o__Propionibacteriales|f__Propionibacteriaceae|g__Cutibacterium	pheno.2716	2	1	TRUE	0.0108769	8.48267e-06	0.997054	0.0108769	20.8603
rs2797293	G	A	G	A	-0.1018	-0.0448368	0.147	0.125591	FALSE	FALSE	FALSE	GCST90018609	0.112633	0.690572	100000	constipation	TRUE	reported	textfile	0.02285	8.947e-06	1899	k__Bacteria|p__Actinobacteriota|c__Actinobacteria|o__Propionibacteriales|f__Propionibacteriaceae|g__Cutibacterium	pheno.2716	2	1	TRUE	0.0103546	1.58469e-06	0.995746	0.0103546	19.8483
rs4669926	G	T	G	T	0.1076	0.0793207	0.4272	0.385719	FALSE	FALSE	FALSE	GCST90018609	0.0764519	0.299492	100000	constipation	TRUE	reported	textfile	0.023	3.124e-06	1899	k__Bacteria|p__Actinobacteriota|c__Actinobacteria|o__Propionibacteriales|f__Propionibacteriaceae|g__Cutibacterium	pheno.2716	2	1	TRUE	0.0114056	1.07647e-05	1.00228	0.0114056	21.8861
rs10173123	T	C	T	C	0.1025	0.112611	0.2977	0.317491	FALSE	FALSE	FALSE	GCST90018609	0.0847738	0.184055	100000	constipation	TRUE	reported	textfile	0.02272	6.822e-06	1900	k__Bacteria|p__Campylobacterota|c__Campylobacteria|o__Campylobacterales|f__Campylobacteraceae|g__Campylobacter_A|s__unclassified_mgs_1900	pheno.2855	2	1	TRUE	0.0106097	1.76458e-05	0.990342	0.0106097	20.3531
rs17098770	C	T	C	T	0.1082	-0.0173566	0.1204	0.128652	FALSE	FALSE	FALSE	GCST90018609	0.112713	0.877618	100000	constipation	TRUE	reported	textfile	0.02277	2.143e-06	1900	k__Bacteria|p__Campylobacterota|c__Campylobacteria|o__Campylobacterales|f__Campylobacteraceae|g__Campylobacter_A|s__unclassified_mgs_1900	pheno.2855	2	1	TRUE	0.011757	2.37132e-07	0.992521	0.011757	22.5802
rs2223697	A	G	A	G	-0.1167	0.134868	0.05013	0.0230518	FALSE	FALSE	FALSE	GCST90018609	0.249643	0.589029	100000	constipation	TRUE	reported	textfile	0.02275	3.205e-07	1900	k__Bacteria|p__Campylobacterota|c__Campylobacteria|o__Campylobacterales|f__Campylobacteraceae|g__Campylobacter_A|s__unclassified_mgs_1900	pheno.2855	2	1	TRUE	0.0136742	2.91869e-06	0.99165	0.0136742	26.3135
rs6662086	C	T	C	T	0.1047	-1.06435	0.008094	0.00184184	FALSE	FALSE	FALSE	GCST90018609	1.04625	0.309009	100000	constipation	TRUE	reported	textfile	0.02275	4.461e-06	1900	k__Bacteria|p__Campylobacterota|c__Campylobacteria|o__Campylobacterales|f__Campylobacteraceae|g__Campylobacter_A|s__unclassified_mgs_1900	pheno.2855	2	1	TRUE	0.0110361	1.03492e-05	0.99165	0.0110361	21.1802
rs209716	G	T	G	T	0.1021	0.0462062	0.4608	0.499708	FALSE	FALSE	FALSE	GCST90018609	0.0779703	0.55344	100000	constipation	TRUE	reported	textfile	0.02268	7.161e-06	1899	k__Bacteria|p__Campylobacterota|c__Campylobacteria|o__Campylobacterales|f__Campylobacteraceae|g__Campylobacter_A|s__unclassified_mgs_1514	pheno.2883	2	1	TRUE	0.0105702	3.51195e-06	0.988338	0.0105702	20.2659
rs2223697	A	G	A	G	-0.1039	0.134868	0.05013	0.0230518	FALSE	FALSE	FALSE	GCST90018609	0.249643	0.589029	100000	constipation	TRUE	reported	textfile	0.02262	4.624e-06	1899	k__Bacteria|p__Campylobacterota|c__Campylobacteria|o__Campylobacterales|f__Campylobacteraceae|g__Campylobacter_A|s__unclassified_mgs_1514	pheno.2883	2	1	TRUE	0.0109996	2.91869e-06	0.985723	0.0109996	21.0982
rs6662316	A	C	A	C	0.1021	-1.03765	0.007833	0.00161574	FALSE	FALSE	FALSE	GCST90018609	1.07986	0.336596	100000	constipation	TRUE	reported	textfile	0.0226	6.597e-06	1899	k__Bacteria|p__Campylobacterota|c__Campylobacteria|o__Campylobacterales|f__Campylobacteraceae|g__Campylobacter_A|s__unclassified_mgs_1514	pheno.2883	2	1	TRUE	0.0106444	9.23363e-06	0.984852	0.0106444	20.4096
rs76226388	T	A	T	A	0.111	0.0234019	0.1903	0.191461	FALSE	TRUE	FALSE	GCST90018609	0.0969116	0.809186	100000	constipation	TRUE	reported	textfile	0.02278	1.181e-06	1899	k__Bacteria|p__Campylobacterota|c__Campylobacteria|o__Campylobacterales|f__Campylobacteraceae|g__Campylobacter_A|s__unclassified_mgs_1514	pheno.2883	2	1	TRUE	0.0123614	5.83119e-07	0.992696	0.0123614	23.7432
rs12047764	C	T	C	T	0.1001	-0.0719885	0.2172	0.146491	FALSE	FALSE	FALSE	GCST90018609	0.107696	0.50385	100000	constipation	TRUE	reported	textfile	0.02231	7.684e-06	1894	k__Bacteria|p__Spirochaetota|c__Spirochaetia|o__Treponematales|f__Treponemataceae|g__Treponema_B|s__Treponema_B_putidum_mgs_619	pheno.2927	2	1	TRUE	0.0105281	4.46824e-06	0.970934	0.0105281	20.1312
rs12122207	T	A	T	A	-0.1047	0.163795	0.06371	0.084739	FALSE	TRUE	FALSE	GCST90018609	0.134678	0.223913	100000	constipation	TRUE	reported	textfile	0.02232	2.91e-06	1894	k__Bacteria|p__Spirochaetota|c__Spirochaetia|o__Treponematales|f__Treponemataceae|g__Treponema_B|s__Treponema_B_putidum_mgs_619	pheno.2927	2	1	TRUE	0.0114964	1.47912e-05	0.971369	0.0114964	22.0042
rs28667493	A	G	A	G	-0.09966	0.000986939	0.3773	0.376007	FALSE	FALSE	FALSE	GCST90018609	0.0857709	0.990819	100000	constipation	TRUE	reported	textfile	0.02233	8.564e-06	1894	k__Bacteria|p__Spirochaetota|c__Spirochaetia|o__Treponematales|f__Treponemataceae|g__Treponema_B|s__Treponema_B_putidum_mgs_619	pheno.2927	2	1	TRUE	0.0104183	1.32407e-09	0.971804	0.0104183	19.9189
rs10874250	C	A	C	A	0.1184	-0.0164375	0.1227	0.136527	FALSE	FALSE	FALSE	GCST90018609	0.107304	0.878251	100000	constipation	TRUE	reported	textfile	0.0226	1.821e-07	1895	k__Bacteria|p__Campylobacterota|c__Campylobacteria|o__Campylobacterales|f__Campylobacteraceae|g__Campylobacter_A|s__unclassified_mgs_1826	pheno.2938	2	1	TRUE	0.0142917	2.34666e-07	0.983814	0.0142917	27.4465
rs544101	G	C	G	C	0.1054	0.00547371	0.1034	0.177865	FALSE	TRUE	FALSE	GCST90018609	0.0969935	0.954996	100000	constipation	TRUE	reported	textfile	0.0226	3.296e-06	1895	k__Bacteria|p__Campylobacterota|c__Campylobacteria|o__Campylobacterales|f__Campylobacteraceae|g__Campylobacter_A|s__unclassified_mgs_1826	pheno.2938	2	1	TRUE	0.0113593	3.18484e-08	0.983814	0.0113593	21.7503
rs6740049	T	C	T	C	0.1007	-0.108625	0.4386	0.495509	FALSE	FALSE	FALSE	GCST90018609	0.0736345	0.140162	100000	constipation	TRUE	reported	textfile	0.02267	9.423e-06	1895	k__Bacteria|p__Campylobacterota|c__Campylobacteria|o__Campylobacterales|f__Campylobacteraceae|g__Campylobacter_A|s__unclassified_mgs_1826	pheno.2938	2	1	TRUE	0.0103158	2.17618e-05	0.986861	0.0103158	19.7313
rs11209403	A	G	A	G	-0.1008	-0.0246793	0.01906	0.739133	FALSE	FALSE	FALSE	GCST90018609	0.0837448	0.768226	100000	constipation	TRUE	reported	textfile	0.02246	7.595e-06	1902	k__Bacteria|p__Spirochaetota|c__Spirochaetia|o__Treponematales|f__Treponemataceae|g__Treponema_A|s__unclassified_mgs_881	pheno.294	2	1	TRUE	0.0104898	8.68474e-07	0.979524	0.0104898	20.142
rs12122207	T	A	T	A	-0.1134	0.163795	0.06371	0.084739	FALSE	TRUE	FALSE	GCST90018609	0.134678	0.223913	100000	constipation	TRUE	reported	textfile	0.0225	5.166e-07	1902	k__Bacteria|p__Spirochaetota|c__Spirochaetia|o__Treponematales|f__Treponemataceae|g__Treponema_A|s__unclassified_mgs_881	pheno.294	2	1	TRUE	0.0131929	1.47912e-05	0.981268	0.0131929	25.4016
rs13417081	G	A	G	A	-0.09994	0.107677	0.2358	0.140108	FALSE	FALSE	FALSE	GCST90018609	0.106848	0.313567	100000	constipation	TRUE	reported	textfile	0.02249	9.387e-06	1902	k__Bacteria|p__Spirochaetota|c__Spirochaetia|o__Treponematales|f__Treponemataceae|g__Treponema_A|s__unclassified_mgs_881	pheno.294	2	1	TRUE	0.0102862	1.0156e-05	0.980832	0.0102862	19.7469
rs28667493	A	G	A	G	-0.106	0.000986939	0.3773	0.376007	FALSE	FALSE	FALSE	GCST90018609	0.0857709	0.990819	100000	constipation	TRUE	reported	textfile	0.02254	2.761e-06	1902	k__Bacteria|p__Spirochaetota|c__Spirochaetia|o__Treponematales|f__Treponemataceae|g__Treponema_A|s__unclassified_mgs_881	pheno.294	2	1	TRUE	0.011506	1.32407e-09	0.983013	0.011506	22.1159
rs71642502	T	C	T	C	-0.1054	0.0871869	0.06684	0.0588469	FALSE	FALSE	FALSE	GCST90018609	0.168552	0.604967	100000	constipation	TRUE	reported	textfile	0.02254	3.173e-06	1902	k__Bacteria|p__Spirochaetota|c__Spirochaetia|o__Treponematales|f__Treponemataceae|g__Treponema_A|s__unclassified_mgs_881	pheno.294	2	1	TRUE	0.0113776	2.67573e-06	0.983013	0.0113776	21.8662
rs12623235	G	A	G	A	-0.1053	0.0595111	0.4368	0.361417	FALSE	FALSE	FALSE	GCST90018609	0.0764293	0.43619	100000	constipation	TRUE	reported	textfile	0.02241	2.801e-06	1895	k__Bacteria|p__Actinobacteriota|c__Actinobacteria|o__Mycobacteriales|f__Mycobacteriaceae|g__Corynebacterium|s__unclassified_mgs_228	pheno.2966	2	1	TRUE	0.0115289	6.06294e-06	0.975543	0.0115289	22.0787
rs12986438	G	A	G	A	-0.09971	-0.0888355	0.4512	0.400705	FALSE	FALSE	FALSE	GCST90018609	0.076268	0.244108	100000	constipation	TRUE	reported	textfile	0.02244	9.384e-06	1895	k__Bacteria|p__Actinobacteriota|c__Actinobacteria|o__Mycobacteriales|f__Mycobacteriaceae|g__Corynebacterium|s__unclassified_mgs_228	pheno.2966	2	1	TRUE	0.0103223	1.35672e-05	0.976849	0.0103223	19.7438
rs7516954	T	C	T	C	0.1039	-0.101727	0.3055	0.353594	FALSE	FALSE	FALSE	GCST90018609	0.0769285	0.186049	100000	constipation	TRUE	reported	textfile	0.02249	4.063e-06	1895	k__Bacteria|p__Actinobacteriota|c__Actinobacteria|o__Mycobacteriales|f__Mycobacteriaceae|g__Corynebacterium|s__unclassified_mgs_228	pheno.2966	2	1	TRUE	0.0111489	1.74863e-05	0.979026	0.0111489	21.3428
rs10888273	C	G	C	G	-0.1027	-0.0792438	0.2311	0.236501	FALSE	TRUE	FALSE	GCST90018609	0.0869006	0.361826	100000	constipation	TRUE	reported	textfile	0.02273	6.643e-06	1897	k__Bacteria|p__Campylobacterota|c__Campylobacteria|o__Campylobacterales|f__Campylobacteraceae|g__Campylobacter_A|s__unclassified_mgs_2501	pheno.2971	2	1	TRUE	0.0106581	8.31555e-06	0.989995	0.0106581	20.4147
rs4927141	C	T	C	T	0.1008	0.0533436	0.146	0.201946	FALSE	FALSE	FALSE	GCST90018609	0.0902445	0.554453	100000	constipation	TRUE	reported	textfile	0.02271	9.663e-06	1897	k__Bacteria|p__Campylobacterota|c__Campylobacteria|o__Campylobacterales|f__Campylobacteraceae|g__Campylobacter_A|s__unclassified_mgs_2501	pheno.2971	2	1	TRUE	0.0102893	3.49406e-06	0.989124	0.0102893	19.7009
rs61857463	G	A	G	A	-0.1044	-0.0435045	0.2131	0.212662	FALSE	FALSE	FALSE	GCST90018609	0.0904942	0.630699	100000	constipation	TRUE	reported	textfile	0.02272	4.573e-06	1897	k__Bacteria|p__Campylobacterota|c__Campylobacteria|o__Campylobacterales|f__Campylobacteraceae|g__Campylobacter_A|s__unclassified_mgs_2501	pheno.2971	2	1	TRUE	0.0110195	2.31119e-06	0.98956	0.0110195	21.1147
rs1016906	G	A	G	A	0.1017	0.0512538	0.0859	0.1683	FALSE	FALSE	FALSE	GCST90018609	0.0962111	0.594226	100000	constipation	TRUE	reported	textfile	0.02286	9.095e-06	1897	k__Bacteria|p__Bacteroidota|c__Bacteroidia|o__Bacteroidales|f__Bacteroidaceae|g__unclassified_mgs_595	pheno.2972	2	1	TRUE	0.0103364	2.83798e-06	0.995657	0.0103364	19.792
rs12122241	A	C	A	C	-0.1149	-0.0226374	0.2491	0.317629	FALSE	FALSE	FALSE	GCST90018609	0.0798303	0.776741	100000	constipation	TRUE	reported	textfile	0.02274	4.809e-07	1897	k__Bacteria|p__Bacteroidota|c__Bacteroidia|o__Bacteroidales|f__Bacteroidaceae|g__unclassified_mgs_595	pheno.2972	2	1	TRUE	0.0132935	8.04126e-07	0.990431	0.0132935	25.5305
rs1229118	A	G	A	G	0.1141	0.21642	0.06319	0.0296656	FALSE	FALSE	FALSE	GCST90018609	0.223395	0.332658	100000	constipation	TRUE	reported	textfile	0.02277	5.905e-07	1897	k__Bacteria|p__Bacteroidota|c__Bacteroidia|o__Bacteroidales|f__Bacteroidaceae|g__unclassified_mgs_595	pheno.2972	2	1	TRUE	0.0130773	9.38534e-06	0.991737	0.0130773	25.1099
rs3737816	T	C	T	C	0.1039	-0.117863	0.02219	0.0396102	FALSE	FALSE	FALSE	GCST90018609	0.195228	0.546032	100000	constipation	TRUE	reported	textfile	0.02287	5.93e-06	1897	k__Bacteria|p__Bacteroidota|c__Bacteroidia|o__Bacteroidales|f__Bacteroidaceae|g__unclassified_mgs_595	pheno.2972	2	1	TRUE	0.0107742	3.6448e-06	0.996093	0.0107742	20.6395
rs10789151	A	G	A	G	0.1035	0.0645953	0.4264	0.47403	FALSE	FALSE	FALSE	GCST90018609	0.0739239	0.382223	100000	constipation	TRUE	reported	textfile	0.02275	5.647e-06	1895	k__Bacteria|p__Fusobacteriota|c__Fusobacteriia|o__Fusobacteriales|f__Fusobacteriaceae|g__Fusobacterium|s__unclassified_mgs_2315	pheno.305	2	1	TRUE	0.0108155	7.63549e-06	0.990344	0.0108155	20.6975
rs11800275	A	T	A	T	-0.1039	0.0569298	0.05509	0.0296835	FALSE	TRUE	FALSE	GCST90018609	0.214173	0.790384	100000	constipation	TRUE	reported	textfile	0.02277	5.361e-06	1895	k__Bacteria|p__Fusobacteriota|c__Fusobacteriia|o__Fusobacteriales|f__Fusobacteriaceae|g__Fusobacterium|s__unclassified_mgs_2315	pheno.305	2	1	TRUE	0.0108794	7.06573e-07	0.991214	0.0108794	20.8212
rs12760519	T	C	T	C	-0.1047	-0.211532	0.04204	0.0418884	FALSE	FALSE	FALSE	GCST90018609	0.207004	0.30684	100000	constipation	TRUE	reported	textfile	0.02274	4.413e-06	1895	k__Bacteria|p__Fusobacteriota|c__Fusobacteriia|o__Fusobacteriales|f__Fusobacteriaceae|g__Fusobacterium|s__unclassified_mgs_2315	pheno.305	2	1	TRUE	0.0110745	1.04424e-05	0.989909	0.0110745	21.1989
rs3767120	C	T	C	T	-0.1028	0.00214473	0.388	0.362845	FALSE	FALSE	FALSE	GCST90018609	0.0802034	0.978666	100000	constipation	TRUE	reported	textfile	0.02272	6.43e-06	1895	k__Bacteria|p__Fusobacteriota|c__Fusobacteriia|o__Fusobacteriales|f__Fusobacteriaceae|g__Fusobacterium|s__unclassified_mgs_2315	pheno.305	2	1	TRUE	0.0106991	7.151e-09	0.989038	0.0106991	20.4724
rs7583322	C	T	C	T	0.1053	-0.00932427	0.1013	0.177385	FALSE	FALSE	FALSE	GCST90018609	0.0969348	0.923369	100000	constipation	TRUE	reported	textfile	0.02281	4.224e-06	1895	k__Bacteria|p__Fusobacteriota|c__Fusobacteriia|o__Fusobacteriales|f__Fusobacteriaceae|g__Fusobacterium|s__unclassified_mgs_2315	pheno.305	2	1	TRUE	0.0111325	9.25293e-08	0.992956	0.0111325	21.3111
rs2136708	A	G	A	G	-0.1256	-0.0931786	0.03681	0.0411653	FALSE	FALSE	FALSE	GCST90018609	0.187612	0.619431	100000	constipation	TRUE	reported	textfile	0.02252	2.807e-08	1896	k__Bacteria|p__Proteobacteria|c__Gammaproteobacteria|o__Enterobacterales|f__Pasteurellaceae|g__Haemophilus_D|s__unclassified_mgs_3384	pheno.309	2	1	TRUE	0.016158	2.46673e-06	0.98059	0.016158	31.1059
rs4654677	C	G	C	G	-0.1042	-0.238439	0.04856	0.0329392	FALSE	TRUE	FALSE	GCST90018609	0.208687	0.253219	100000	constipation	TRUE	reported	textfile	0.02254	4.052e-06	1896	k__Bacteria|p__Proteobacteria|c__Gammaproteobacteria|o__Enterobacterales|f__Pasteurellaceae|g__Haemophilus_D|s__unclassified_mgs_3384	pheno.309	2	1	TRUE	0.0111577	1.30546e-05	0.981461	0.0111577	21.3711
rs78958952	T	G	T	G	-0.1003	0.114436	0.1031	0.0964497	FALSE	FALSE	FALSE	GCST90018609	0.124017	0.356138	100000	constipation	TRUE	reported	textfile	0.02263	9.882e-06	1896	k__Bacteria|p__Proteobacteria|c__Gammaproteobacteria|o__Enterobacterales|f__Pasteurellaceae|g__Haemophilus_D|s__unclassified_mgs_3384	pheno.309	2	1	TRUE	0.0102653	8.51475e-06	0.98538	0.0102653	19.6441
rs10918514	C	A	C	A	-0.1047	-0.0169859	0.1919	0.192514	FALSE	FALSE	FALSE	GCST90018609	0.0936868	0.856128	100000	constipation	TRUE	reported	textfile	0.02276	4.503e-06	1897	k__Bacteria|p__Patescibacteria|c__Saccharimonadia|o__Saccharimonadales|f__Saccharimonadaceae|g__unclassified_mgs_1773|s__unclassified_mgs_1773	pheno.3139	2	1	TRUE	0.0110438	3.28722e-07	0.991302	0.0110438	21.1616
rs41358548	A	G	A	G	0.1007	-0.164336	0.01227	0.00878443	FALSE	FALSE	FALSE	GCST90018609	0.425555	0.699371	100000	constipation	TRUE	reported	textfile	0.0227	9.694e-06	1897	k__Bacteria|p__Patescibacteria|c__Saccharimonadia|o__Saccharimonadales|f__Saccharimonadaceae|g__unclassified_mgs_1773|s__unclassified_mgs_1773	pheno.3139	2	1	TRUE	0.0102781	1.49129e-06	0.988689	0.0102781	19.6792
rs59109451	T	C	T	C	0.1128	-0.458349	0.005222	0.00459601	FALSE	FALSE	FALSE	GCST90018609	0.559856	0.412963	100000	constipation	TRUE	reported	textfile	0.02267	7.111e-07	1897	k__Bacteria|p__Patescibacteria|c__Saccharimonadia|o__Saccharimonadales|f__Saccharimonadaceae|g__unclassified_mgs_1773|s__unclassified_mgs_1773	pheno.3139	2	1	TRUE	0.0128964	6.70264e-06	0.987382	0.0128964	24.758
rs11205439	A	G	A	G	0.09981	0.122185	0.09373	0.0934568	FALSE	FALSE	FALSE	GCST90018609	0.125801	0.331423	100000	constipation	TRUE	reported	textfile	0.02223	7.57e-06	1898	k__Bacteria|p__Spirochaetota|c__Spirochaetia|o__Treponematales|f__Treponemataceae|g__Treponema_C|s__unclassified_mgs_1211	pheno.3142	2	1	TRUE	0.0105205	9.4334e-06	0.968473	0.0105205	20.159
rs12128169	A	G	A	G	-0.11	-0.130935	0.3366	0.43372	FALSE	FALSE	FALSE	GCST90018609	0.0741113	0.0772736	100000	constipation	TRUE	reported	textfile	0.02223	8.163e-07	1898	k__Bacteria|p__Spirochaetota|c__Spirochaetia|o__Treponematales|f__Treponemataceae|g__Treponema_C|s__unclassified_mgs_1211	pheno.3142	2	1	TRUE	0.0127496	3.1213e-05	0.968473	0.0127496	24.4854
rs7536197	G	A	G	A	-0.1012	0.0673164	0.05975	0.0615732	FALSE	FALSE	FALSE	GCST90018609	0.178389	0.705909	100000	constipation	TRUE	reported	textfile	0.02254	7.569e-06	1849	k__Bacteria|p__Spirochaetota|c__Spirochaetia|o__Treponematales|f__Treponemataceae|g__Treponema_C|s__unclassified_mgs_1211	pheno.3142	2	1	TRUE	0.0105201	1.42401e-06	0.96922	0.0107962	20.1583
rs12076179	A	G	A	G	-0.1046	-0.0660118	0.1446	0.071728	FALSE	FALSE	FALSE	GCST90018609	0.147601	0.654707	100000	constipation	TRUE	reported	textfile	0.02257	3.773e-06	1895	k__Bacteria|p__Patescibacteria|c__Saccharimonadia|o__Saccharimonadales|f__Saccharimonadaceae|g__Saccharimonas|s__unclassified_mgs_416	pheno.3151	2	1	TRUE	0.0112189	2.0002e-06	0.982508	0.0112189	21.4783
rs17468560	G	A	G	A	-0.1039	-0.0442563	0.217	0.177472	FALSE	FALSE	FALSE	GCST90018609	0.0969227	0.647948	100000	constipation	TRUE	reported	textfile	0.0226	4.577e-06	1895	k__Bacteria|p__Patescibacteria|c__Saccharimonadia|o__Saccharimonadales|f__Saccharimonadaceae|g__Saccharimonas|s__unclassified_mgs_416	pheno.3151	2	1	TRUE	0.0110418	2.08501e-06	0.983814	0.0110418	21.1356
rs79040381	A	G	A	G	0.107	0.207456	0.0846	0.0683248	FALSE	FALSE	FALSE	GCST90018609	0.146501	0.156752	100000	constipation	TRUE	reported	textfile	0.02256	2.266e-06	1895	k__Bacteria|p__Patescibacteria|c__Saccharimonadia|o__Saccharimonadales|f__Saccharimonadaceae|g__Saccharimonas|s__unclassified_mgs_416	pheno.3151	2	1	TRUE	0.0117438	2.00528e-05	0.982073	0.0117438	22.4952
rs10920362	T	C	T	C	-0.1053	-0.0310329	0.2723	0.257305	FALSE	FALSE	FALSE	GCST90018609	0.0836965	0.710802	100000	constipation	TRUE	reported	textfile	0.023	4.983e-06	1886	k__Bacteria|p__Patescibacteria|c__Saccharimonadia|o__Saccharimonadales|f__Saccharimonadaceae|g__TM7x|s__unclassified_mgs_1468	pheno.3203	2	1	TRUE	0.0110031	1.3748e-06	0.998846	0.0110031	20.9605
rs12139058	A	G	A	G	-0.1075	0.0151492	0.08851	0.069361	FALSE	FALSE	FALSE	GCST90018609	0.144401	0.916447	100000	constipation	TRUE	reported	textfile	0.02293	2.981e-06	1886	k__Bacteria|p__Patescibacteria|c__Saccharimonadia|o__Saccharimonadales|f__Saccharimonadaceae|g__TM7x|s__unclassified_mgs_1468	pheno.3203	2	1	TRUE	0.0115316	1.10064e-07	0.995806	0.0115316	21.979
rs141179848	T	C	T	C	-0.1061	0.504303	0.0235	0.0232932	FALSE	FALSE	FALSE	GCST90018609	0.26933	0.0611459	100000	constipation	TRUE	reported	textfile	0.02286	3.703e-06	1886	k__Bacteria|p__Patescibacteria|c__Saccharimonadia|o__Saccharimonadales|f__Saccharimonadaceae|g__TM7x|s__unclassified_mgs_1468	pheno.3203	2	1	TRUE	0.0113047	3.50597e-05	0.992766	0.0113047	21.5416
rs28566824	A	G	A	G	-0.1031	0.0493445	0.04334	0.0683244	FALSE	FALSE	FALSE	GCST90018609	0.154536	0.749493	100000	constipation	TRUE	reported	textfile	0.023	7.821e-06	1886	k__Bacteria|p__Patescibacteria|c__Saccharimonadia|o__Saccharimonadales|f__Saccharimonadaceae|g__TM7x|s__unclassified_mgs_1468	pheno.3203	2	1	TRUE	0.0105529	1.01959e-06	0.998846	0.0105529	20.0938
rs357952	G	A	G	A	0.1059	0.0271177	0.3279	0.353531	FALSE	FALSE	FALSE	GCST90018609	0.0769351	0.724482	100000	constipation	TRUE	reported	textfile	0.02284	3.764e-06	1889	k__Bacteria|p__Actinobacteriota|c__Coriobacteriia|o__Coriobacteriales|f__Atopobiaceae|g__Lancefieldella|s__Lancefieldella_sp000564995_mgs_1829	pheno.3231	2	1	TRUE	0.0112644	1.24241e-06	0.992686	0.0112644	21.4981
rs73092791	C	A	C	A	-0.1118	0.114922	0.1488	0.183256	FALSE	FALSE	FALSE	GCST90018609	0.0958372	0.230474	100000	constipation	TRUE	reported	textfile	0.0227	9.119e-07	1889	k__Bacteria|p__Actinobacteriota|c__Coriobacteriia|o__Coriobacteriales|f__Atopobiaceae|g__Lancefieldella|s__Lancefieldella_sp000564995_mgs_1829	pheno.3231	2	1	TRUE	0.0126915	1.43794e-05	0.986602	0.0126915	24.2567
rs79200650	A	G	A	G	-0.1049	-0.101845	0.01227	0.0486146	FALSE	FALSE	FALSE	GCST90018609	0.168461	0.545468	100000	constipation	TRUE	reported	textfile	0.02267	3.936e-06	1889	k__Bacteria|p__Actinobacteriota|c__Coriobacteriia|o__Coriobacteriales|f__Atopobiaceae|g__Lancefieldella|s__Lancefieldella_sp000564995_mgs_1829	pheno.3231	2	1	TRUE	0.0112196	3.65504e-06	0.985298	0.0112196	21.4115
rs1005298	A	C	A	C	0.1069	0.161079	0.3339	0.276957	FALSE	FALSE	FALSE	GCST90018609	0.0815563	0.0482612	100000	constipation	TRUE	reported	textfile	0.02229	1.749e-06	1904	k__Bacteria|p__Proteobacteria|c__Gammaproteobacteria|o__Enterobacterales|f__Pasteurellaceae|g__Haemophilus_D|s__unclassified_mgs_3328	pheno.325	2	1	TRUE	0.0119483	3.90079e-05	0.972621	0.0119483	23.0004
rs188948098	T	A	T	A	0.09935	-0.334487	0.06762	0.0280255	FALSE	TRUE	FALSE	GCST90018609	0.251393	0.183342	100000	constipation	TRUE	reported	textfile	0.02232	9.043e-06	1904	k__Bacteria|p__Proteobacteria|c__Gammaproteobacteria|o__Enterobacterales|f__Pasteurellaceae|g__Haemophilus_D|s__unclassified_mgs_3328	pheno.325	2	1	TRUE	0.0103095	1.77033e-05	0.97393	0.0103095	19.8129
rs3738128	G	C	G	C	-0.1148	0.11426	0.1029	0.0965027	FALSE	TRUE	FALSE	GCST90018609	0.124046	0.356996	100000	constipation	TRUE	reported	textfile	0.02233	3.021e-07	1904	k__Bacteria|p__Proteobacteria|c__Gammaproteobacteria|o__Enterobacterales|f__Pasteurellaceae|g__Haemophilus_D|s__unclassified_mgs_3328	pheno.325	2	1	TRUE	0.0137057	8.48443e-06	0.974366	0.0137057	26.4306
rs12401459	A	G	A	G	0.1043	-0.142839	0.1055	0.0637155	FALSE	FALSE	FALSE	GCST90018609	0.155519	0.358377	100000	constipation	TRUE	reported	textfile	0.02239	3.45e-06	1884	k__Bacteria|p__Actinobacteriota|c__Actinobacteria|o__Actinomycetales|f__Actinomycetaceae|g__Pauljensenia|s__Pauljensenia_sp000308055_mgs_3250	pheno.3262	2	1	TRUE	0.0113989	8.43582e-06	0.971839	0.0113989	21.7
rs1547775	T	C	T	C	-0.1031	0.18341	0.3637	0.393212	FALSE	FALSE	FALSE	GCST90018609	0.0751026	0.0146011	100000	constipation	TRUE	reported	textfile	0.02251	4.969e-06	1884	k__Bacteria|p__Actinobacteriota|c__Actinobacteria|o__Actinomycetales|f__Actinomycetaceae|g__Pauljensenia|s__Pauljensenia_sp000308055_mgs_3250	pheno.3262	2	1	TRUE	0.0110238	5.96373e-05	0.977048	0.0110238	20.9781
rs352308	C	T	C	T	-0.09952	0.0231816	0.483	0.432195	FALSE	FALSE	FALSE	GCST90018609	0.0742428	0.754858	100000	constipation	TRUE	reported	textfile	0.02241	9.456e-06	1884	k__Bacteria|p__Actinobacteriota|c__Actinobacteria|o__Actinomycetales|f__Actinomycetaceae|g__Pauljensenia|s__Pauljensenia_sp000308055_mgs_3250	pheno.3262	2	1	TRUE	0.0103703	9.7496e-07	0.972708	0.0103703	19.7214
rs7548714	C	T	C	T	-0.106	-0.00641868	0.1198	0.0949782	FALSE	FALSE	FALSE	GCST90018609	0.124456	0.958868	100000	constipation	TRUE	reported	textfile	0.02232	2.187e-06	1884	k__Bacteria|p__Actinobacteriota|c__Actinobacteria|o__Actinomycetales|f__Actinomycetaceae|g__Pauljensenia|s__Pauljensenia_sp000308055_mgs_3250	pheno.3262	2	1	TRUE	0.0118421	2.65993e-08	0.968801	0.0118421	22.554
rs12039772	A	C	A	C	-0.1023	0.0375555	0.1898	0.119192	FALSE	FALSE	FALSE	GCST90018609	0.116822	0.74785	100000	constipation	TRUE	reported	textfile	0.02261	6.366e-06	1885	k__Bacteria|p__Actinobacteriota|c__Actinobacteria|o__Actinomycetales|f__Actinomycetaceae|g__Pauljensenia|s__unclassified_mgs_2054	pheno.3264	2	1	TRUE	0.0107548	1.03349e-06	0.981649	0.0107548	20.4715
rs1547775	T	C	T	C	-0.1045	0.18341	0.3637	0.393212	FALSE	FALSE	FALSE	GCST90018609	0.0751026	0.0146011	100000	constipation	TRUE	reported	textfile	0.02278	4.806e-06	1885	k__Bacteria|p__Actinobacteriota|c__Actinobacteria|o__Actinomycetales|f__Actinomycetaceae|g__Pauljensenia|s__unclassified_mgs_2054	pheno.3264	2	1	TRUE	0.0110522	5.96373e-05	0.98903	0.0110522	21.0438
rs2050744	C	G	C	G	-0.1233	-0.0167017	0.3493	0.291824	FALSE	TRUE	FALSE	GCST90018609	0.0810534	0.836745	100000	constipation	TRUE	reported	textfile	0.02255	5.137e-08	1885	k__Bacteria|p__Actinobacteriota|c__Actinobacteria|o__Actinomycetales|f__Actinomycetaceae|g__Pauljensenia|s__unclassified_mgs_2054	pheno.3264	2	1	TRUE	0.0156294	4.24609e-07	0.979044	0.0156294	29.8974
rs646610	T	C	T	C	-0.1024	0.189288	0.1734	0.116573	FALSE	FALSE	FALSE	GCST90018609	0.116487	0.104169	100000	constipation	TRUE	reported	textfile	0.02273	7.045e-06	1885	k__Bacteria|p__Actinobacteriota|c__Actinobacteria|o__Actinomycetales|f__Actinomycetaceae|g__Pauljensenia|s__unclassified_mgs_2054	pheno.3264	2	1	TRUE	0.0106634	2.64052e-05	0.986859	0.0106634	20.2956
rs1987115	T	C	T	C	0.1025	0.0715	0.2454	0.27237	FALSE	FALSE	FALSE	GCST90018609	0.0820708	0.383645	100000	constipation	TRUE	reported	textfile	0.0227	6.631e-06	1881	k__Bacteria|p__Actinobacteriota|c__Coriobacteriia|o__Coriobacteriales|f__Atopobiaceae|g__Lancefieldella|s__unclassified_mgs_1822	pheno.3285	2	1	TRUE	0.0107345	7.58997e-06	0.98451	0.0107345	20.389
rs2149193	G	A	G	A	0.1021	-0.0248105	0.3935	0.343934	FALSE	FALSE	FALSE	GCST90018609	0.0775174	0.74892	100000	constipation	TRUE	reported	textfile	0.02267	7.131e-06	1881	k__Bacteria|p__Actinobacteriota|c__Coriobacteriia|o__Coriobacteriales|f__Atopobiaceae|g__Lancefieldella|s__unclassified_mgs_1822	pheno.3285	2	1	TRUE	0.0106797	1.02443e-06	0.983209	0.0106797	20.2838
rs7416550	T	C	T	C	-0.1026	0.0362559	0.3601	0.443091	FALSE	FALSE	FALSE	GCST90018609	0.0755601	0.631349	100000	constipation	TRUE	reported	textfile	0.02275	6.82e-06	1881	k__Bacteria|p__Actinobacteriota|c__Coriobacteriia|o__Coriobacteriales|f__Atopobiaceae|g__Lancefieldella|s__unclassified_mgs_1822	pheno.3285	2	1	TRUE	0.0107085	2.30239e-06	0.986679	0.0107085	20.3391
rs76651066	C	T	C	T	-0.1073	-0.0425996	0.1162	0.155628	FALSE	FALSE	FALSE	GCST90018609	0.103458	0.680517	100000	constipation	TRUE	reported	textfile	0.0227	2.451e-06	1881	k__Bacteria|p__Actinobacteriota|c__Coriobacteriia|o__Coriobacteriales|f__Atopobiaceae|g__Lancefieldella|s__unclassified_mgs_1822	pheno.3285	2	1	TRUE	0.0117513	1.69547e-06	0.98451	0.0117513	22.3433
rs12133976	T	C	T	C	-0.1148	0.552277	0.01906	0.0105265	FALSE	FALSE	FALSE	GCST90018609	0.357428	0.122312	100000	constipation	TRUE	reported	textfile	0.02303	6.796e-07	1866	k__Bacteria|p__Patescibacteria|c__Saccharimonadia|o__Saccharimonadales|f__Saccharimonadaceae|g__TM7x|s__unclassified_mgs_660	pheno.3299	2	1	TRUE	0.0131552	2.38745e-05	0.994832	0.0131552	24.8483
rs77881228	A	G	A	G	-0.11	0.130037	0.009138	0.065087	FALSE	FALSE	FALSE	GCST90018609	0.15733	0.408506	100000	constipation	TRUE	reported	textfile	0.02313	2.129e-06	1866	k__Bacteria|p__Patescibacteria|c__Saccharimonadia|o__Saccharimonadales|f__Saccharimonadaceae|g__TM7x|s__unclassified_mgs_660	pheno.3299	2	1	TRUE	0.0119881	6.83154e-06	0.999152	0.0119881	22.617
rs9436190	C	T	C	T	0.1035	0.125317	0.1483	0.219292	FALSE	FALSE	FALSE	GCST90018609	0.088967	0.158961	100000	constipation	TRUE	reported	textfile	0.02308	7.788e-06	1866	k__Bacteria|p__Patescibacteria|c__Saccharimonadia|o__Saccharimonadales|f__Saccharimonadaceae|g__TM7x|s__unclassified_mgs_660	pheno.3299	2	1	TRUE	0.0106734	1.98408e-05	0.996992	0.0106734	20.1099
rs2798632	A	G	A	G	0.1051	0.0485973	0.1744	0.112229	FALSE	FALSE	FALSE	GCST90018609	0.117691	0.679664	100000	constipation	TRUE	reported	textfile	0.02291	4.739e-06	1873	k__Bacteria|p__Patescibacteria|c__Saccharimonadia|o__Saccharimonadales|f__Saccharimonadaceae|g__TM7x|s__unclassified_mgs_503	pheno.3304	2	1	TRUE	0.011123	1.70508e-06	0.991503	0.011123	21.0453
rs6432262	T	C	T	C	-0.102	-0.0345244	0.1298	0.214152	FALSE	FALSE	FALSE	GCST90018609	0.0908887	0.704054	100000	constipation	TRUE	reported	textfile	0.02292	9.105e-06	1873	k__Bacteria|p__Patescibacteria|c__Saccharimonadia|o__Saccharimonadales|f__Saccharimonadaceae|g__TM7x|s__unclassified_mgs_503	pheno.3304	2	1	TRUE	0.0104743	1.44291e-06	0.991936	0.0104743	19.8048
rs944683	C	T	C	T	0.1076	0.0118589	0.365	0.299437	FALSE	FALSE	FALSE	GCST90018609	0.0798741	0.881972	100000	constipation	TRUE	reported	textfile	0.02298	3.03e-06	1873	k__Bacteria|p__Patescibacteria|c__Saccharimonadia|o__Saccharimonadales|f__Saccharimonadaceae|g__TM7x|s__unclassified_mgs_503	pheno.3304	2	1	TRUE	0.0115822	2.20438e-07	0.994532	0.0115822	21.9242
rs2802780	C	T	C	T	0.1021	0.194787	0.1567	0.0867027	FALSE	FALSE	FALSE	GCST90018609	0.139682	0.163167	100000	constipation	TRUE	reported	textfile	0.02284	8.324e-06	1871	k__Bacteria|p__Patescibacteria|c__Saccharimonadia|o__Saccharimonadales|f__Saccharimonadaceae|g__TM7x|s__unclassified_mgs_3237	pheno.3350	2	1	TRUE	0.0105787	1.94463e-05	0.987946	0.0105787	19.9829
rs36002452	T	C	T	C	-0.1025	-0.0624338	0.1193	0.108983	FALSE	FALSE	FALSE	GCST90018609	0.118305	0.597682	100000	constipation	TRUE	reported	textfile	0.02285	7.714e-06	1871	k__Bacteria|p__Patescibacteria|c__Saccharimonadia|o__Saccharimonadales|f__Saccharimonadaceae|g__TM7x|s__unclassified_mgs_3237	pheno.3350	2	1	TRUE	0.0106516	2.78511e-06	0.988378	0.0106516	20.1222
rs979924	C	T	C	T	-0.1078	0.0694966	0.1522	0.153308	FALSE	FALSE	FALSE	GCST90018609	0.10191	0.495275	100000	constipation	TRUE	reported	textfile	0.02291	2.696e-06	1871	k__Bacteria|p__Patescibacteria|c__Saccharimonadia|o__Saccharimonadales|f__Saccharimonadaceae|g__TM7x|s__unclassified_mgs_3237	pheno.3350	2	1	TRUE	0.0117075	4.65054e-06	0.990973	0.0117075	22.1405
rs12087648	C	T	C	T	-0.1022	-0.159393	0.08877	0.131247	FALSE	FALSE	FALSE	GCST90018609	0.11085	0.150458	100000	constipation	TRUE	reported	textfile	0.02297	9.123e-06	1872	k__Bacteria|p__Patescibacteria|c__Saccharimonadia|o__Saccharimonadales|f__Saccharimonadaceae|g__unclassified_mgs_2185|s__unclassified_mgs_2185	pheno.3362	2	1	TRUE	0.0104753	2.0676e-05	0.993834	0.0104753	19.7961
rs12136006	A	G	A	G	-0.1082	-0.0459639	0.1308	0.137632	FALSE	FALSE	FALSE	GCST90018609	0.106642	0.66646	100000	constipation	TRUE	reported	textfile	0.02293	2.552e-06	1872	k__Bacteria|p__Patescibacteria|c__Saccharimonadia|o__Saccharimonadales|f__Saccharimonadaceae|g__unclassified_mgs_2185|s__unclassified_mgs_2185	pheno.3362	2	1	TRUE	0.011767	1.85774e-06	0.992103	0.011767	22.2662
rs2075424	G	T	G	T	-0.1025	0.0252262	0.2433	0.157728	FALSE	FALSE	FALSE	GCST90018609	0.101871	0.804422	100000	constipation	TRUE	reported	textfile	0.023	8.848e-06	1872	k__Bacteria|p__Patescibacteria|c__Saccharimonadia|o__Saccharimonadales|f__Saccharimonadaceae|g__unclassified_mgs_2185|s__unclassified_mgs_2185	pheno.3362	2	1	TRUE	0.010509	6.13209e-07	0.995132	0.010509	19.8606
rs2405337	A	G	A	G	-0.1026	-0.0281672	0.2561	0.232322	FALSE	FALSE	FALSE	GCST90018609	0.0873997	0.74724	100000	constipation	TRUE	reported	textfile	0.02255	5.742e-06	1897	k__Bacteria|p__Firmicutes|c__Clostridia|o__4C28d-15|f__CAG-917	pheno.34	2	1	TRUE	0.0108062	1.03867e-06	0.982155	0.0108062	20.7015
rs5744349	A	C	A	C	0.1032	-0.0319936	0.07546	0.0721384	FALSE	FALSE	FALSE	GCST90018609	0.146479	0.827104	100000	constipation	TRUE	reported	textfile	0.02248	4.711e-06	1897	k__Bacteria|p__Firmicutes|c__Clostridia|o__4C28d-15|f__CAG-917	pheno.34	2	1	TRUE	0.010999	4.7707e-07	0.979107	0.010999	21.075
rs7536658	C	T	C	T	0.1031	0.126958	0.1157	0.106587	FALSE	FALSE	FALSE	GCST90018609	0.118391	0.283558	100000	constipation	TRUE	reported	textfile	0.02255	5.123e-06	1897	k__Bacteria|p__Firmicutes|c__Clostridia|o__4C28d-15|f__CAG-917	pheno.34	2	1	TRUE	0.0109106	1.14997e-05	0.982155	0.0109106	20.9038
rs10913006	A	T	A	T	-0.1019	0.163526	0.1616	0.108099	FALSE	TRUE	FALSE	GCST90018609	0.120759	0.175691	100000	constipation	TRUE	reported	textfile	0.02216	4.555e-06	1915	k__Bacteria|p__Spirochaetota|c__Spirochaetia|o__Treponematales|f__Treponemataceae|g__unclassified_mgs_2387|s__unclassified_mgs_2387	pheno.3432	2	1	TRUE	0.0109325	1.83371e-05	0.969737	0.0109325	21.1451
rs12122207	T	A	T	A	-0.09959	0.163795	0.06371	0.084739	FALSE	TRUE	FALSE	GCST90018609	0.134678	0.223913	100000	constipation	TRUE	reported	textfile	0.02222	7.818e-06	1915	k__Bacteria|p__Spirochaetota|c__Spirochaetia|o__Treponematales|f__Treponemataceae|g__unclassified_mgs_2387|s__unclassified_mgs_2387	pheno.3432	2	1	TRUE	0.0103918	1.47912e-05	0.972363	0.0103918	20.0883
rs2094075	A	G	A	G	0.0993	0.116466	0.2473	0.349046	FALSE	FALSE	FALSE	GCST90018609	0.0834389	0.162768	100000	constipation	TRUE	reported	textfile	0.02223	8.424e-06	1915	k__Bacteria|p__Spirochaetota|c__Spirochaetia|o__Treponematales|f__Treponemataceae|g__unclassified_mgs_2387|s__unclassified_mgs_2387	pheno.3432	2	1	TRUE	0.0103228	1.94832e-05	0.972801	0.0103228	19.9535
rs55804811	A	G	A	G	0.1081	0.08751	0.1227	0.121816	FALSE	FALSE	FALSE	GCST90018609	0.112605	0.437077	100000	constipation	TRUE	reported	textfile	0.02285	2.412e-06	1861	k__Bacteria|p__Patescibacteria|c__Saccharimonadia|o__Saccharimonadales|f__Saccharimonadaceae|g__TM7x|s__unclassified_mgs_3245	pheno.3458	2	1	TRUE	0.011896	6.03954e-06	0.985733	0.011896	22.381
rs6673011	G	C	G	C	-0.1032	-0.180186	0.1125	0.0846281	FALSE	TRUE	FALSE	GCST90018609	0.133907	0.178429	100000	constipation	TRUE	reported	textfile	0.02289	6.926e-06	1861	k__Bacteria|p__Patescibacteria|c__Saccharimonadia|o__Saccharimonadales|f__Saccharimonadaceae|g__TM7x|s__unclassified_mgs_3245	pheno.3458	2	1	TRUE	0.010816	1.81067e-05	0.987459	0.010816	20.3267
rs913999	A	C	A	C	0.102	0.014515	0.3386	0.289146	FALSE	FALSE	FALSE	GCST90018609	0.0807006	0.857261	100000	constipation	TRUE	reported	textfile	0.02291	8.993e-06	1861	k__Bacteria|p__Patescibacteria|c__Saccharimonadia|o__Saccharimonadales|f__Saccharimonadaceae|g__TM7x|s__unclassified_mgs_3245	pheno.3458	2	1	TRUE	0.0105503	3.23509e-07	0.988322	0.0105503	19.8221
rs73092791	C	A	C	A	-0.1036	0.114922	0.1488	0.183256	FALSE	FALSE	FALSE	GCST90018609	0.0958372	0.230474	100000	constipation	TRUE	reported	textfile	0.02291	6.548e-06	1844	k__Bacteria|p__Actinobacteriota|c__Coriobacteriia|o__Coriobacteriales|f__Atopobiaceae|g__Lancefieldella|s__unclassified_mgs_1777	pheno.3589	2	1	TRUE	0.0109796	1.43794e-05	0.983797	0.0109796	20.4489
rs79200650	A	G	A	G	-0.1123	-0.101845	0.01227	0.0486146	FALSE	FALSE	FALSE	GCST90018609	0.168461	0.545468	100000	constipation	TRUE	reported	textfile	0.02285	9.736e-07	1844	k__Bacteria|p__Actinobacteriota|c__Coriobacteriia|o__Coriobacteriales|f__Atopobiaceae|g__Lancefieldella|s__unclassified_mgs_1777	pheno.3589	2	1	TRUE	0.0129431	3.65504e-06	0.981221	0.0129431	24.1539
rs907662	A	G	A	G	-0.1065	-0.0467974	0.4311	0.386526	FALSE	FALSE	FALSE	GCST90018609	0.0764041	0.540208	100000	constipation	TRUE	reported	textfile	0.02301	3.98e-06	1844	k__Bacteria|p__Actinobacteriota|c__Coriobacteriia|o__Coriobacteriales|f__Atopobiaceae|g__Lancefieldella|s__unclassified_mgs_1777	pheno.3589	2	1	TRUE	0.0114962	3.75161e-06	0.988091	0.0114962	21.4223
rs111236663	A	G	A	G	-0.1036	-0.631708	0.01697	0.00654481	FALSE	FALSE	FALSE	GCST90018609	0.51854	0.223131	100000	constipation	TRUE	reported	textfile	0.02307	7.582e-06	1821	k__Bacteria|p__Actinobacteriota|c__Coriobacteriia|o__Coriobacteriales|f__Atopobiaceae|g__Lancefieldella|s__unclassified_mgs_1888	pheno.3724	2	1	TRUE	0.0109649	1.48412e-05	0.98447	0.0109649	20.1662
rs4915524	A	C	A	C	0.1046	0.11545	0.3214	0.333668	FALSE	FALSE	FALSE	GCST90018609	0.080563	0.151848	100000	constipation	TRUE	reported	textfile	0.02305	6.087e-06	1821	k__Bacteria|p__Actinobacteriota|c__Coriobacteriia|o__Coriobacteriales|f__Atopobiaceae|g__Lancefieldella|s__unclassified_mgs_1888	pheno.3724	2	1	TRUE	0.0111944	2.05359e-05	0.983617	0.0111944	20.5931
rs79200650	A	G	A	G	-0.1119	-0.101845	0.01227	0.0486146	FALSE	FALSE	FALSE	GCST90018609	0.168461	0.545468	100000	constipation	TRUE	reported	textfile	0.023	1.253e-06	1821	k__Bacteria|p__Actinobacteriota|c__Coriobacteriia|o__Coriobacteriales|f__Atopobiaceae|g__Lancefieldella|s__unclassified_mgs_1888	pheno.3724	2	1	TRUE	0.0128457	3.65504e-06	0.981483	0.0128457	23.6703
rs1137633	T	C	T	C	0.1017	-0.010637	0.2608	0.210865	FALSE	FALSE	FALSE	GCST90018609	0.0910455	0.906993	100000	constipation	TRUE	reported	textfile	0.02265	7.574e-06	1903	k__Bacteria|p__Firmicutes|c__Bacilli|o__Lactobacillales|f__Aerococcaceae|g__Granulicatella|s__unclassified_mgs_2259	pheno.379	2	1	TRUE	0.010494	1.36499e-07	0.98807	0.010494	20.1607
rs2146019	T	C	T	C	-0.1032	0.0323843	0.1298	0.214589	FALSE	FALSE	FALSE	GCST90018609	0.0896149	0.717821	100000	constipation	TRUE	reported	textfile	0.02292	7.135e-06	1841	k__Bacteria|p__Firmicutes|c__Bacilli|o__Lactobacillales|f__Aerococcaceae|g__Granulicatella|s__unclassified_mgs_2259	pheno.379	2	1	TRUE	0.0105522	1.30592e-06	0.983426	0.010904	20.2736
rs59472079	A	C	A	C	-0.1158	0.120151	0.3645	0.382743	FALSE	FALSE	FALSE	GCST90018609	0.0756726	0.112338	100000	constipation	TRUE	reported	textfile	0.0225	2.935e-07	1903	k__Bacteria|p__Firmicutes|c__Bacilli|o__Lactobacillales|f__Aerococcaceae|g__Granulicatella|s__unclassified_mgs_2259	pheno.379	2	1	TRUE	0.0137423	2.521e-05	0.981526	0.0137423	26.4882
rs60464138	A	G	A	G	-0.1093	0.00828763	0.1449	0.112854	FALSE	FALSE	FALSE	GCST90018609	0.120137	0.945002	100000	constipation	TRUE	reported	textfile	0.02256	1.378e-06	1903	k__Bacteria|p__Firmicutes|c__Bacilli|o__Lactobacillales|f__Aerococcaceae|g__Granulicatella|s__unclassified_mgs_2259	pheno.379	2	1	TRUE	0.0121969	4.75897e-08	0.984144	0.0121969	23.4727
rs8888	C	T	C	T	0.1206	-0.0508434	0.4057	0.36712	FALSE	FALSE	FALSE	GCST90018609	0.0766413	0.507078	100000	constipation	TRUE	reported	textfile	0.02255	9.898e-08	1903	k__Bacteria|p__Firmicutes|c__Bacilli|o__Lactobacillales|f__Aerococcaceae|g__Granulicatella|s__unclassified_mgs_2259	pheno.379	2	1	TRUE	0.0148229	4.401e-06	0.983707	0.0148229	28.6023
rs12731053	A	G	A	G	-0.09995	0.0713755	0.1076	0.165083	FALSE	FALSE	FALSE	GCST90018609	0.105978	0.500634	100000	constipation	TRUE	reported	textfile	0.02243	8.841e-06	1915	k__Bacteria|p__Firmicutes|c__Bacilli|o__Lactobacillales|f__Streptococcaceae|g__Streptococcus|s__unclassified_mgs_354	pheno.447	2	1	TRUE	0.0102732	4.536e-06	0.981553	0.0102732	19.8567
rs1481399	G	A	G	A	0.1	0.0282808	0.3219	0.337772	FALSE	FALSE	FALSE	GCST90018609	0.0781351	0.717391	100000	constipation	TRUE	reported	textfile	0.02227	7.516e-06	1915	k__Bacteria|p__Firmicutes|c__Bacilli|o__Lactobacillales|f__Streptococcaceae|g__Streptococcus|s__unclassified_mgs_354	pheno.447	2	1	TRUE	0.0104302	1.31009e-06	0.974551	0.0104302	20.1632
rs2207791	G	A	G	A	-0.101	-0.023323	0.4222	0.430961	FALSE	FALSE	FALSE	GCST90018609	0.0742184	0.753332	100000	constipation	TRUE	reported	textfile	0.02233	6.477e-06	1915	k__Bacteria|p__Firmicutes|c__Bacilli|o__Lactobacillales|f__Streptococcaceae|g__Streptococcus|s__unclassified_mgs_354	pheno.447	2	1	TRUE	0.0105811	9.87539e-07	0.977177	0.0105811	20.4581
rs10493125	T	A	T	A	0.1031	-0.0643415	0.135	0.246358	FALSE	TRUE	FALSE	GCST90018609	0.085608	0.452302	100000	constipation	TRUE	reported	textfile	0.02241	4.526e-06	1897	k__Bacteria|p__Firmicutes|c__Clostridia|o__4C28d-15|f__CAG-917|g__unclassified_mgs_1659|s__unclassified_mgs_1659	pheno.460	2	1	TRUE	0.0110459	5.64884e-06	0.976058	0.0110459	21.1657
rs28667493	A	G	A	G	-0.1199	0.000986939	0.3773	0.376007	FALSE	FALSE	FALSE	GCST90018609	0.0857709	0.990819	100000	constipation	TRUE	reported	textfile	0.02239	9.639e-08	1897	k__Bacteria|p__Firmicutes|c__Clostridia|o__4C28d-15|f__CAG-917|g__unclassified_mgs_1659|s__unclassified_mgs_1659	pheno.460	2	1	TRUE	0.0149073	1.32407e-09	0.975187	0.0149073	28.6768
rs2953650	A	G	A	G	0.1044	-0.0565969	0.2193	0.247169	FALSE	FALSE	FALSE	GCST90018609	0.0852179	0.506599	100000	constipation	TRUE	reported	textfile	0.02243	3.439e-06	1897	k__Bacteria|p__Firmicutes|c__Clostridia|o__4C28d-15|f__CAG-917|g__unclassified_mgs_1659|s__unclassified_mgs_1659	pheno.460	2	1	TRUE	0.0113031	4.41093e-06	0.976929	0.0113031	21.6642
rs4471322	T	G	T	G	0.09942	-0.00117479	0.03211	0.83042	FALSE	FALSE	FALSE	GCST90018609	0.0986523	0.990499	100000	constipation	TRUE	reported	textfile	0.02243	9.835e-06	1897	k__Bacteria|p__Firmicutes|c__Clostridia|o__4C28d-15|f__CAG-917|g__unclassified_mgs_1659|s__unclassified_mgs_1659	pheno.460	2	1	TRUE	0.0102613	1.41814e-09	0.976929	0.0102613	19.6467
rs2487287	T	C	T	C	-0.1019	0.104028	0.1164	0.100281	FALSE	FALSE	FALSE	GCST90018609	0.124118	0.401951	100000	constipation	TRUE	reported	textfile	0.02266	7.358e-06	1900	k__Bacteria|p__Firmicutes|c__Clostridia|o__Peptostreptococcales|f__Filifactoraceae|g__Peptoanaerobacter	pheno.554	2	1	TRUE	0.0105422	7.0249e-06	0.987727	0.0105422	20.2222
rs56319925	T	G	T	G	0.1025	-0.0672034	0.3961	0.40999	FALSE	FALSE	FALSE	GCST90018609	0.0749583	0.369963	100000	constipation	TRUE	reported	textfile	0.02269	6.576e-06	1900	k__Bacteria|p__Firmicutes|c__Clostridia|o__Peptostreptococcales|f__Filifactoraceae|g__Peptoanaerobacter	pheno.554	2	1	TRUE	0.0106375	8.038e-06	0.989034	0.0106375	20.407
rs6425850	G	T	G	T	0.113	0.0429308	0.3426	0.303508	FALSE	FALSE	FALSE	GCST90018609	0.0801838	0.59237	100000	constipation	TRUE	reported	textfile	0.02261	6.303e-07	1900	k__Bacteria|p__Firmicutes|c__Clostridia|o__Peptostreptococcales|f__Filifactoraceae|g__Peptoanaerobacter	pheno.554	2	1	TRUE	0.0129892	2.86663e-06	0.985547	0.0129892	24.9779
rs58064771	A	G	A	G	0.1009	-0.0846762	0.01828	0.0504388	FALSE	FALSE	FALSE	GCST90018609	0.173753	0.626019	100000	constipation	TRUE	reported	textfile	0.02275	9.753e-06	1909	k__Bacteria|p__Actinobacteriota|c__Actinobacteria|o__Actinomycetales|f__Actinomycetaceae|g__Pauljensenia|s__unclassified_mgs_1228	pheno.586	2	1	TRUE	0.0102097	2.37502e-06	0.993995	0.0102097	19.6707
rs61828380	G	A	G	A	0.1039	0.068885	0.1206	0.0890321	FALSE	FALSE	FALSE	GCST90018609	0.128655	0.592355	100000	constipation	TRUE	reported	textfile	0.02282	5.579e-06	1909	k__Bacteria|p__Actinobacteriota|c__Actinobacteria|o__Actinomycetales|f__Actinomycetaceae|g__Pauljensenia|s__unclassified_mgs_1228	pheno.586	2	1	TRUE	0.0107536	2.86686e-06	0.997054	0.0107536	20.73
rs9286948	A	G	A	G	-0.1028	0.0876133	0.1031	0.146669	FALSE	FALSE	FALSE	GCST90018609	0.102021	0.390464	100000	constipation	TRUE	reported	textfile	0.02269	6.162e-06	1909	k__Bacteria|p__Actinobacteriota|c__Actinobacteria|o__Actinomycetales|f__Actinomycetaceae|g__Pauljensenia|s__unclassified_mgs_1228	pheno.586	2	1	TRUE	0.0106492	7.37505e-06	0.991374	0.0106492	20.5266
rs12145049	T	C	T	C	0.1136	0.676714	0.02507	0.00844255	FALSE	FALSE	FALSE	GCST90018609	0.40145	0.0918587	100000	constipation	TRUE	reported	textfile	0.0225	4.947e-07	1896	k__Bacteria|p__Firmicutes|c__Clostridia|o__4C28d-15|f__CAG-917|g__unclassified_mgs_1695|s__unclassified_mgs_1695	pheno.601	2	1	TRUE	0.0132802	2.84147e-05	0.979719	0.0132802	25.4913
rs7536658	C	T	C	T	0.1053	0.126958	0.1157	0.106587	FALSE	FALSE	FALSE	GCST90018609	0.118391	0.283558	100000	constipation	TRUE	reported	textfile	0.02262	3.478e-06	1896	k__Bacteria|p__Firmicutes|c__Clostridia|o__4C28d-15|f__CAG-917|g__unclassified_mgs_1695|s__unclassified_mgs_1695	pheno.601	2	1	TRUE	0.0113123	1.14997e-05	0.984945	0.0113123	21.6706
rs76971488	C	T	C	T	-0.1008	0.157195	0.2311	0.221033	FALSE	FALSE	FALSE	GCST90018609	0.0906914	0.0830423	100000	constipation	TRUE	reported	textfile	0.02248	7.744e-06	1896	k__Bacteria|p__Firmicutes|c__Clostridia|o__4C28d-15|f__CAG-917|g__unclassified_mgs_1695|s__unclassified_mgs_1695	pheno.601	2	1	TRUE	0.0105042	3.0043e-05	0.978848	0.0105042	20.1061
rs11585206	A	G	A	G	-0.1003	0.167232	0.08355	0.0252613	FALSE	FALSE	FALSE	GCST90018609	0.240782	0.487346	100000	constipation	TRUE	reported	textfile	0.02234	7.579e-06	1904	k__Bacteria|p__Proteobacteria|c__Gammaproteobacteria|o__Enterobacterales|f__Pasteurellaceae|g__Aggregatibacter|s__unclassified_mgs_1250	pheno.624	2	1	TRUE	0.0104869	4.82389e-06	0.974803	0.0104869	20.1574
rs1342700	C	A	C	A	0.1004	0.0513464	0.3321	0.398135	FALSE	FALSE	FALSE	GCST90018609	0.0746486	0.491552	100000	constipation	TRUE	reported	textfile	0.02231	7.164e-06	1904	k__Bacteria|p__Proteobacteria|c__Gammaproteobacteria|o__Enterobacterales|f__Pasteurellaceae|g__Aggregatibacter|s__unclassified_mgs_1250	pheno.624	2	1	TRUE	0.0105356	4.73134e-06	0.973493	0.0105356	20.252
rs7532398	G	A	G	A	0.101	-0.17065	0.06345	0.0715266	FALSE	FALSE	FALSE	GCST90018609	0.159462	0.284547	100000	constipation	TRUE	reported	textfile	0.02229	6.28e-06	1904	k__Bacteria|p__Proteobacteria|c__Gammaproteobacteria|o__Enterobacterales|f__Pasteurellaceae|g__Aggregatibacter|s__unclassified_mgs_1250	pheno.624	2	1	TRUE	0.0106795	1.14525e-05	0.972621	0.0106795	20.5316
rs11163930	A	C	A	C	0.1016	0.0672123	0.3796	0.485713	FALSE	FALSE	FALSE	GCST90018609	0.0737495	0.362106	100000	constipation	TRUE	reported	textfile	0.02268	7.932e-06	1894	k__Bacteria|p__Bacteroidota|c__Bacteroidia|o__Bacteroidales|f__Bacteroidaceae|g__F0040|s__unclassified_mgs_2200	pheno.659	2	1	TRUE	0.0104954	8.30585e-06	0.987036	0.0104954	20.0679
rs1256614	T	G	T	G	0.1023	-0.0278252	0.4684	0.524635	FALSE	FALSE	FALSE	GCST90018609	0.0755842	0.712773	100000	constipation	TRUE	reported	textfile	0.02272	7.156e-06	1894	k__Bacteria|p__Bacteroidota|c__Bacteroidia|o__Bacteroidales|f__Bacteroidaceae|g__F0040|s__unclassified_mgs_2200	pheno.659	2	1	TRUE	0.0106019	1.35526e-06	0.988777	0.0106019	20.2738
rs3765963	A	G	A	G	-0.1034	-0.0704135	0.218	0.224014	FALSE	FALSE	FALSE	GCST90018609	0.0891801	0.429782	100000	constipation	TRUE	reported	textfile	0.02266	5.352e-06	1894	k__Bacteria|p__Bacteroidota|c__Bacteroidia|o__Bacteroidales|f__Bacteroidaceae|g__F0040|s__unclassified_mgs_2200	pheno.659	2	1	TRUE	0.0108855	6.23421e-06	0.986166	0.0108855	20.8219
rs113906106	T	C	T	C	-0.1011	-0.877127	0.01044	0.00810223	FALSE	FALSE	FALSE	GCST90018609	0.493123	0.075286	100000	constipation	TRUE	reported	textfile	0.02271	9.057e-06	1889	k__Bacteria|p__Bacteroidota|c__Bacteroidia|o__Bacteroidales|f__Bacteroidaceae|g__Prevotella|s__Prevotella_nanceiensis_mgs_3029	pheno.661	2	1	TRUE	0.0103934	3.1638e-05	0.987036	0.0103934	19.8184
rs6688931	A	G	A	G	-0.1066	0.0154201	0.4653	0.553689	FALSE	FALSE	FALSE	GCST90018609	0.0739936	0.834918	100000	constipation	TRUE	reported	textfile	0.02285	3.301e-06	1889	k__Bacteria|p__Bacteroidota|c__Bacteroidia|o__Bacteroidales|f__Bacteroidaceae|g__Prevotella|s__Prevotella_nanceiensis_mgs_3029	pheno.661	2	1	TRUE	0.0114022	4.34305e-07	0.993121	0.0114022	21.7642
rs7543549	T	C	T	C	-0.1049	-0.0318637	0.3512	0.215172	FALSE	FALSE	FALSE	GCST90018609	0.0909594	0.726109	100000	constipation	TRUE	reported	textfile	0.02273	4.216e-06	1889	k__Bacteria|p__Bacteroidota|c__Bacteroidia|o__Bacteroidales|f__Bacteroidaceae|g__Prevotella|s__Prevotella_nanceiensis_mgs_3029	pheno.661	2	1	TRUE	0.0111611	1.22717e-06	0.987906	0.0111611	21.2987
rs11120954	A	G	A	G	0.1034	-0.0244595	0.4718	0.493209	FALSE	FALSE	FALSE	GCST90018609	0.0740751	0.74125	100000	constipation	TRUE	reported	textfile	0.02255	4.856e-06	1907	k__Bacteria|p__Firmicutes|c__Bacilli|o__Lactobacillales|f__Streptococcaceae|g__Streptococcus|s__unclassified_mgs_2460	pheno.740	2	1	TRUE	0.0109166	1.09033e-06	0.984741	0.0109166	21.0256
rs12045634	T	C	T	C	0.1037	-0.00615134	0.3358	0.263595	FALSE	FALSE	FALSE	GCST90018609	0.0840323	0.941645	100000	constipation	TRUE	reported	textfile	0.02256	4.54e-06	1907	k__Bacteria|p__Firmicutes|c__Bacilli|o__Lactobacillales|f__Streptococcaceae|g__Streptococcus|s__unclassified_mgs_2460	pheno.740	2	1	TRUE	0.0109697	5.35865e-08	0.985177	0.0109697	21.129
rs4658871	A	G	A	G	0.1005	-0.0522014	0.3188	0.388174	FALSE	FALSE	FALSE	GCST90018609	0.0754503	0.489022	100000	constipation	TRUE	reported	textfile	0.02247	8.256e-06	1907	k__Bacteria|p__Firmicutes|c__Bacilli|o__Lactobacillales|f__Streptococcaceae|g__Streptococcus|s__unclassified_mgs_2460	pheno.740	2	1	TRUE	0.0103919	4.78685e-06	0.981247	0.0103919	20.0044
rs1765805	T	A	T	A	-0.1029	0.0812505	0.4117	0.383341	FALSE	TRUE	FALSE	GCST90018609	0.0768626	0.290471	100000	constipation	TRUE	reported	textfile	0.0228	6.766e-06	1896	k__Bacteria|p__Proteobacteria|c__Gammaproteobacteria|o__Enterobacterales|f__Pasteurellaceae|g__Aggregatibacter|s__Aggregatibacter_sp000466335_mgs_3131	pheno.745	2	1	TRUE	0.0106398	1.11745e-05	0.992782	0.0106398	20.3686
rs1855646	T	C	T	C	-0.1057	0.12077	0.2692	0.3059	FALSE	FALSE	FALSE	GCST90018609	0.0799258	0.130782	100000	constipation	TRUE	reported	textfile	0.02281	3.805e-06	1896	k__Bacteria|p__Proteobacteria|c__Gammaproteobacteria|o__Enterobacterales|f__Pasteurellaceae|g__Aggregatibacter|s__Aggregatibacter_sp000466335_mgs_3131	pheno.745	2	1	TRUE	0.0112105	2.28319e-05	0.993218	0.0112105	21.4733
rs28493067	C	T	C	T	0.1027	0.0911858	0.2924	0.207625	FALSE	FALSE	FALSE	GCST90018609	0.0960893	0.342636	100000	constipation	TRUE	reported	textfile	0.02287	7.511e-06	1896	k__Bacteria|p__Proteobacteria|c__Gammaproteobacteria|o__Enterobacterales|f__Pasteurellaceae|g__Aggregatibacter|s__Aggregatibacter_sp000466335_mgs_3131	pheno.745	2	1	TRUE	0.0105349	9.00552e-06	0.99583	0.0105349	20.1655
rs11571082	T	C	T	C	-0.1018	-0.200827	0.06919	0.0704839	FALSE	FALSE	FALSE	GCST90018609	0.143803	0.162552	100000	constipation	TRUE	reported	textfile	0.0229	9.331e-06	1903	k__Bacteria|p__Bacteroidota|c__Bacteroidia|o__Flavobacteriales|f__Flavobacteriaceae|g__Capnocytophaga|s__unclassified_mgs_2174	pheno.763	2	1	TRUE	0.0102885	1.95032e-05	0.998976	0.0102885	19.7617
rs7511904	C	T	C	T	0.1104	0.119372	0.3689	0.296472	FALSE	FALSE	FALSE	GCST90018609	0.0799771	0.135549	100000	constipation	TRUE	reported	textfile	0.02294	1.627e-06	1903	k__Bacteria|p__Bacteroidota|c__Bacteroidia|o__Flavobacteriales|f__Flavobacteriaceae|g__Capnocytophaga|s__unclassified_mgs_2174	pheno.763	2	1	TRUE	0.0120368	2.22777e-05	1.00072	0.0120368	23.1607
rs7537071	T	C	T	C	0.1035	-0.107001	0.04674	0.0286523	FALSE	FALSE	FALSE	GCST90018609	0.221895	0.629654	100000	constipation	TRUE	reported	textfile	0.02291	6.679e-06	1903	k__Bacteria|p__Bacteroidota|c__Bacteroidia|o__Flavobacteriales|f__Flavobacteriaceae|g__Capnocytophaga|s__unclassified_mgs_2174	pheno.763	2	1	TRUE	0.0106221	2.32535e-06	0.999412	0.0106221	20.4094
rs1341467	T	C	T	C	0.1176	0.0157364	0.2376	0.225361	FALSE	FALSE	FALSE	GCST90018609	0.088685	0.859162	100000	constipation	TRUE	reported	textfile	0.02231	1.497e-07	1892	k__Bacteria|p__Proteobacteria|c__Gammaproteobacteria|o__Burkholderiales|f__Neisseriaceae|g__Neisseria|s__unclassified_mgs_3316	pheno.915	2	1	TRUE	0.0144882	3.1486e-07	0.970421	0.0144882	27.7853
rs147027757	G	T	T	C	0.1046	-0.145092	0.01332	0.0499991	TRUE	FALSE	FALSE	GCST90018609	0.17115	0.396577	100000	constipation	TRUE	reported	textfile	0.02241	3.229e-06	1892	k__Bacteria|p__Proteobacteria|c__Gammaproteobacteria|o__Burkholderiales|f__Neisseriaceae|g__Neisseria|s__unclassified_mgs_3316	pheno.915	2	1	FALSE	0.0113957	7.1869e-06	0.974771	0.0113957	21.7861
rs582451	C	G	C	G	0.09973	0.0895673	0.2332	0.210038	FALSE	TRUE	FALSE	GCST90018609	0.0970468	0.356044	100000	constipation	TRUE	reported	textfile	0.02239	8.958e-06	1892	k__Bacteria|p__Proteobacteria|c__Gammaproteobacteria|o__Burkholderiales|f__Neisseriaceae|g__Neisseria|s__unclassified_mgs_3316	pheno.915	2	1	TRUE	0.0103883	8.51809e-06	0.973901	0.0103883	19.8401
rs6671242	G	A	G	A	-0.1018	0.0717616	0.3282	0.269828	FALSE	FALSE	FALSE	GCST90018609	0.083367	0.389353	100000	constipation	TRUE	reported	textfile	0.02242	6.024e-06	1892	k__Bacteria|p__Proteobacteria|c__Gammaproteobacteria|o__Burkholderiales|f__Neisseriaceae|g__Neisseria|s__unclassified_mgs_3316	pheno.915	2	1	TRUE	0.0107907	7.40971e-06	0.975206	0.0107907	20.6169
rs12037194	C	G	C	G	-0.1039	0.0284822	0.2676	0.301961	FALSE	TRUE	FALSE	GCST90018609	0.0798515	0.721325	100000	constipation	TRUE	reported	textfile	0.02264	4.763e-06	1901	k__Bacteria|p__Proteobacteria|c__Gammaproteobacteria|o__Enterobacterales|f__Pasteurellaceae|g__Haemophilus|s__unclassified_mgs_1374	pheno.916	2	1	TRUE	0.0109689	1.2723e-06	0.987114	0.0109689	21.061
rs4301617	G	T	G	T	-0.1104	0.11306	0.04935	0.0359651	FALSE	FALSE	FALSE	GCST90018609	0.199555	0.571012	100000	constipation	TRUE	reported	textfile	0.02265	1.182e-06	1901	k__Bacteria|p__Proteobacteria|c__Gammaproteobacteria|o__Enterobacterales|f__Pasteurellaceae|g__Haemophilus|s__unclassified_mgs_1374	pheno.916	2	1	TRUE	0.012356	3.20998e-06	0.98755	0.012356	23.7576
rs543144	G	T	G	T	-0.102	-0.0832901	0.3211	0.292169	FALSE	FALSE	FALSE	GCST90018609	0.0810095	0.303878	100000	constipation	TRUE	reported	textfile	0.02266	7.261e-06	1901	k__Bacteria|p__Proteobacteria|c__Gammaproteobacteria|o__Enterobacterales|f__Pasteurellaceae|g__Haemophilus|s__unclassified_mgs_1374	pheno.916	2	1	TRUE	0.0105571	1.05711e-05	0.987986	0.0105571	20.2619
rs2818168	A	C	A	C	0.1047	0.0160991	0.4969	0.492718	FALSE	FALSE	FALSE	GCST90018609	0.0749712	0.829973	100000	constipation	TRUE	reported	textfile	0.02276	4.485e-06	1895	k__Bacteria|p__Bacteroidota|c__Bacteroidia|o__Bacteroidales|f__UBA932|g__RC9|s__unclassified_mgs_2762	pheno.950	2	1	TRUE	0.0110553	4.61128e-07	0.990779	0.0110553	21.1616
rs77702452	C	T	C	T	0.1187	0.127058	0.05979	0.0373289	FALSE	FALSE	FALSE	GCST90018609	0.196819	0.518565	100000	constipation	TRUE	reported	textfile	0.02277	2.072e-07	1895	k__Bacteria|p__Bacteroidota|c__Bacteroidia|o__Bacteroidales|f__UBA932|g__RC9|s__unclassified_mgs_2762	pheno.950	2	1	TRUE	0.0141525	4.16754e-06	0.991214	0.0141525	27.1754
rs9436825	T	C	T	C	-0.1071	-0.0053259	0.3394	0.384408	FALSE	FALSE	FALSE	GCST90018609	0.0753483	0.94365	100000	constipation	TRUE	reported	textfile	0.02283	2.91e-06	1895	k__Bacteria|p__Bacteroidota|c__Bacteroidia|o__Bacteroidales|f__UBA932|g__RC9|s__unclassified_mgs_2762	pheno.950	2	1	TRUE	0.011492	4.99628e-08	0.993826	0.011492	22.0073
rs114163905	G	A	G	A	0.1013	-0.00285383	0.008616	0.00272119	FALSE	FALSE	FALSE	GCST90018609	0.729213	0.996877	100000	constipation	TRUE	reported	textfile	0.02269	8.589e-06	1882	k__Bacteria|p__Firmicutes|c__Bacilli|o__Lactobacillales|f__Streptococcaceae|g__Streptococcus|s__unclassified_mgs_2740	pheno.97	2	1	TRUE	0.0104909	1.53164e-10	0.984338	0.0104909	19.932
rs1495239	T	C	T	C	0.1022	-0.024493	0.3209	0.431778	FALSE	FALSE	FALSE	GCST90018609	0.0739965	0.740643	100000	constipation	TRUE	reported	textfile	0.02282	7.925e-06	1882	k__Bacteria|p__Firmicutes|c__Bacilli|o__Lactobacillales|f__Streptococcaceae|g__Streptococcus|s__unclassified_mgs_2740	pheno.97	2	1	TRUE	0.0105561	1.09565e-06	0.989978	0.0105561	20.0572
rs1933297	T	C	T	C	-0.1029	-0.0608527	0.3608	0.420235	FALSE	FALSE	FALSE	GCST90018609	0.0749383	0.416771	100000	constipation	TRUE	reported	textfile	0.02277	6.578e-06	1882	k__Bacteria|p__Firmicutes|c__Bacilli|o__Lactobacillales|f__Streptococcaceae|g__Streptococcus|s__unclassified_mgs_2740	pheno.97	2	1	TRUE	0.0107462	6.59412e-06	0.987809	0.0107462	20.4223
rs4506422	A	G	A	G	-0.101	0.0279802	0.4548	0.591484	FALSE	FALSE	FALSE	GCST90018609	0.0748808	0.708655	100000	constipation	TRUE	reported	textfile	0.02274	9.552e-06	1882	k__Bacteria|p__Firmicutes|c__Bacilli|o__Lactobacillales|f__Streptococcaceae|g__Streptococcus|s__unclassified_mgs_2740	pheno.97	2	1	TRUE	0.0103841	1.39627e-06	0.986507	0.0103841	19.727

## Sheet: Supplemental table4
SNP	effect_allele.exposure	other_allele.exposure	effect_allele.outcome	other_allele.outcome	beta.exposure	beta.outcome	eaf.exposure	eaf.outcome	remove	palindromic	ambiguous	id.outcome	se.outcome	pval.outcome	samplesize.outcome	outcome	mr_keep.outcome	pval_origin.outcome	data_source.outcome	se.exposure	pval.exposure	samplesize.exposure	exposure	id.exposure	action	SNP_index	mr_keep	r.exposure	r.outcome	sd	R2	F
rs3737581	G	A	G	A	-0.1041	0.0195067	0.4876	0.433419	FALSE	FALSE	FALSE	GCST90018609	0.0750552	0.794942	100000	constipation	TRUE	reported	textfile	0.02223	3.028e-06	1990	k__Bacteria|p__Proteobacteria|c__Gammaproteobacteria|o__Enterobacterales|f__Pasteurellaceae|g__Aggregatibacter|s__Aggregatibacter_sp000466335_mgs_1217	pheno.1000	2	1	TRUE	0.0109104	6.75487e-07	0.991667	0.0109104	21.9292
rs4073750	A	G	A	G	0.1021	0.154171	0.1567	0.185713	FALSE	FALSE	FALSE	GCST90018609	0.0958297	0.10766	100000	constipation	TRUE	reported	textfile	0.02213	4.241e-06	1990	k__Bacteria|p__Proteobacteria|c__Gammaproteobacteria|o__Enterobacterales|f__Pasteurellaceae|g__Aggregatibacter|s__Aggregatibacter_sp000466335_mgs_1217	pheno.1000	2	1	TRUE	0.0105937	2.58822e-05	0.987206	0.0105937	21.2857
rs7533499	T	C	T	C	-0.09841	0.0186241	0.006448	0.138	FALSE	FALSE	FALSE	GCST90018609	0.105934	0.860444	100000	constipation	TRUE	reported	textfile	0.02219	9.731e-06	1990	k__Bacteria|p__Proteobacteria|c__Gammaproteobacteria|o__Enterobacterales|f__Pasteurellaceae|g__Aggregatibacter|s__Aggregatibacter_sp000466335_mgs_1217	pheno.1000	2	1	TRUE	0.00979652	3.09093e-07	0.989883	0.00979652	19.6682
rs205473	T	C	T	C	-0.09895	0.0385666	0.01513	0.021181	FALSE	FALSE	FALSE	GCST90018609	0.278494	0.889859	100000	constipation	TRUE	reported	textfile	0.02211	8.093e-06	1994	k__Bacteria|p__Actinobacteriota|c__Actinobacteria|o__Actinomycetales|f__Micrococcaceae|g__Rothia|s__Rothia_mucilaginosa_B_mgs_3123	pheno.1003	2	1	TRUE	0.00995451	1.91778e-07	0.987305	0.00995451	20.0288
rs4987388	A	G	A	G	0.1012	0.104694	0.3557	0.352897	FALSE	FALSE	FALSE	GCST90018609	0.0769571	0.173697	100000	constipation	TRUE	reported	textfile	0.02208	4.872e-06	1994	k__Bacteria|p__Actinobacteriota|c__Actinobacteria|o__Actinomycetales|f__Micrococcaceae|g__Rothia|s__Rothia_mucilaginosa_B_mgs_3123	pheno.1003	2	1	TRUE	0.0104356	1.85075e-05	0.985965	0.0104356	21.0069
rs6425864	T	C	T	C	0.09956	-0.0849104	0.03224	0.471084	FALSE	FALSE	FALSE	GCST90018609	0.0735679	0.248428	100000	constipation	TRUE	reported	textfile	0.02211	7.089e-06	1994	k__Bacteria|p__Actinobacteriota|c__Actinobacteria|o__Actinomycetales|f__Micrococcaceae|g__Rothia|s__Rothia_mucilaginosa_B_mgs_3123	pheno.1003	2	1	TRUE	0.0100764	1.33213e-05	0.987305	0.0100764	20.2765
rs2170041	A	G	A	G	0.1061	0.0157118	0.1205	0.137167	FALSE	FALSE	FALSE	GCST90018609	0.107316	0.8836	100000	constipation	TRUE	reported	textfile	0.02225	1.987e-06	1990	k__Bacteria|p__Proteobacteria|c__Gammaproteobacteria|o__Enterobacterales|f__Pasteurellaceae|g__Haemophilus_D|s__unclassified_mgs_2840	pheno.1052	2	1	TRUE	0.0113088	2.14355e-07	0.99256	0.0113088	22.739
rs6694598	A	G	A	G	-0.09978	0.042859	0.1843	0.240671	FALSE	FALSE	FALSE	GCST90018609	0.0864568	0.620087	100000	constipation	TRUE	reported	textfile	0.02226	7.821e-06	1990	k__Bacteria|p__Proteobacteria|c__Gammaproteobacteria|o__Enterobacterales|f__Pasteurellaceae|g__Haemophilus_D|s__unclassified_mgs_2840	pheno.1052	2	1	TRUE	0.0100058	2.4575e-06	0.993006	0.0100058	20.0926
rs79825075	T	C	T	C	0.09929	-0.0444299	0.2277	0.214184	FALSE	FALSE	FALSE	GCST90018609	0.098474	0.651857	100000	constipation	TRUE	reported	textfile	0.02237	9.528e-06	1990	k__Bacteria|p__Proteobacteria|c__Gammaproteobacteria|o__Enterobacterales|f__Pasteurellaceae|g__Haemophilus_D|s__unclassified_mgs_2840	pheno.1052	2	1	TRUE	0.00981251	2.03571e-06	0.997913	0.00981251	19.7006
rs11102264	C	T	C	T	-0.1005	-0.00804476	0.06647	0.10678	FALSE	FALSE	FALSE	GCST90018609	0.118536	0.945891	100000	constipation	TRUE	reported	textfile	0.02216	6.114e-06	1989	k__Bacteria|p__Proteobacteria|c__Gammaproteobacteria|o__Enterobacterales|f__Pasteurellaceae|g__Aggregatibacter|s__Aggregatibacter_kilianii_B_mgs_1006	pheno.1105	2	1	TRUE	0.0102452	4.60614e-08	0.988296	0.0102452	20.568
rs145937533	A	G	A	G	-0.1063	0.160074	0.2264	0.210442	FALSE	FALSE	FALSE	GCST90018609	0.0899832	0.07525	100000	constipation	TRUE	reported	textfile	0.02214	1.688e-06	1989	k__Bacteria|p__Proteobacteria|c__Gammaproteobacteria|o__Enterobacterales|f__Pasteurellaceae|g__Aggregatibacter|s__Aggregatibacter_kilianii_B_mgs_1006	pheno.1105	2	1	TRUE	0.0114684	3.16458e-05	0.987404	0.0114684	23.0521
rs74796115	A	G	A	G	0.09969	0.317912	0.03299	0.0082026	FALSE	FALSE	FALSE	GCST90018609	0.456918	0.48657	100000	constipation	TRUE	reported	textfile	0.02222	7.683e-06	1989	k__Bacteria|p__Proteobacteria|c__Gammaproteobacteria|o__Enterobacterales|f__Pasteurellaceae|g__Aggregatibacter|s__Aggregatibacter_kilianii_B_mgs_1006	pheno.1105	2	1	TRUE	0.0100286	4.84109e-06	0.990972	0.0100286	20.1287
rs1417724	G	A	G	A	-0.103	0.254119	0.04191	0.0435996	FALSE	FALSE	FALSE	GCST90018609	0.178516	0.154588	100000	constipation	TRUE	reported	textfile	0.0223	4.133e-06	1997	k__Bacteria|p__Bacteroidota|c__Bacteroidia|o__Bacteroidales|f__Bacteroidaceae|g__Prevotella|s__Prevotella_conceptionensis_mgs_303	pheno.111	2	1	TRUE	0.0105804	2.02638e-05	0.996538	0.0105804	21.3336
rs55798726	A	C	A	C	-0.1037	0.106254	0.02455	0.00777519	FALSE	FALSE	FALSE	GCST90018609	0.443706	0.810741	100000	constipation	TRUE	reported	textfile	0.02221	3.199e-06	1997	k__Bacteria|p__Bacteroidota|c__Bacteroidia|o__Bacteroidales|f__Bacteroidaceae|g__Prevotella|s__Prevotella_conceptionensis_mgs_303	pheno.111	2	1	TRUE	0.0108093	5.73473e-07	0.992516	0.0108093	21.8002
rs62541950	C	T	C	T	-0.09983	-0.0421609	0.1354	0.0745636	FALSE	FALSE	FALSE	GCST90018609	0.148821	0.776948	100000	constipation	TRUE	reported	textfile	0.02224	7.563e-06	1997	k__Bacteria|p__Bacteroidota|c__Bacteroidia|o__Bacteroidales|f__Bacteroidaceae|g__Prevotella|s__Prevotella_conceptionensis_mgs_303	pheno.111	2	1	TRUE	0.00999874	8.02598e-07	0.993857	0.00999874	20.149
rs11693249	A	G	A	G	0.1022	0.0601983	0.02555	0.0133455	FALSE	FALSE	FALSE	GCST90018609	0.32242	0.85189	100000	constipation	TRUE	reported	textfile	0.02218	4.302e-06	1982	k__Bacteria|p__Firmicutes|c__Peptococcia|o__Peptococcales|f__Peptococcaceae	pheno.118	2	1	TRUE	0.0106092	3.48605e-07	0.987446	0.0106092	21.2314
rs12184	T	C	T	C	-0.1151	0.0652255	0.04836	0.0687251	FALSE	FALSE	FALSE	GCST90018609	0.169864	0.700988	100000	constipation	TRUE	reported	textfile	0.02218	2.328e-07	1982	k__Bacteria|p__Firmicutes|c__Peptococcia|o__Peptococcales|f__Peptococcaceae	pheno.118	2	1	TRUE	0.0134182	1.47449e-06	0.987446	0.0134182	26.9295
rs1359309	G	A	G	A	-0.1002	-0.00472098	0.08309	0.103828	FALSE	FALSE	FALSE	GCST90018609	0.14079	0.97325	100000	constipation	TRUE	reported	textfile	0.02228	7.355e-06	1982	k__Bacteria|p__Firmicutes|c__Peptococcia|o__Peptococcales|f__Peptococcaceae	pheno.118	2	1	TRUE	0.0101117	1.12443e-08	0.991898	0.0101117	20.2258
rs12131678	G	C	G	C	-0.1021	-0.0684386	0.2693	0.331246	FALSE	TRUE	FALSE	GCST90018609	0.0781872	0.381401	100000	constipation	TRUE	reported	textfile	0.02219	4.415e-06	1996	k__Bacteria|p__Campylobacterota|c__Campylobacteria|o__Campylobacterales|f__Campylobacteraceae|g__Campylobacter_A|s__unclassified_mgs_3418	pheno.1437	2	1	TRUE	0.0105057	7.6619e-06	0.991374	0.0105057	21.1708
rs1578123	G	T	G	T	-0.09804	-0.0150104	0.3018	0.308255	FALSE	FALSE	FALSE	GCST90018609	0.0807374	0.85251	100000	constipation	TRUE	reported	textfile	0.02212	9.868e-06	1996	k__Bacteria|p__Campylobacterota|c__Campylobacteria|o__Campylobacterales|f__Campylobacteraceae|g__Campylobacter_A|s__unclassified_mgs_3418	pheno.1437	2	1	TRUE	0.00975559	3.45656e-07	0.988247	0.00975559	19.6443
rs34068688	G	C	G	C	0.1033	-0.0282412	0.245	0.345738	FALSE	TRUE	FALSE	GCST90018609	0.0784111	0.718722	100000	constipation	TRUE	reported	textfile	0.02216	3.322e-06	1996	k__Bacteria|p__Campylobacterota|c__Campylobacteria|o__Campylobacterales|f__Campylobacteraceae|g__Campylobacter_A|s__unclassified_mgs_3418	pheno.1437	2	1	TRUE	0.0107802	1.29723e-06	0.990034	0.0107802	21.7301
rs12037079	T	C	T	C	0.1015	0.0961497	0.02579	0.0752837	FALSE	FALSE	FALSE	GCST90018609	0.139837	0.491715	100000	constipation	TRUE	reported	textfile	0.02231	5.697e-06	1994	k__Bacteria|p__Firmicutes|c__Bacilli|o__Lactobacillales|f__Aerococcaceae|g__Granulicatella|s__unclassified_mgs_1751	pheno.1463	2	1	TRUE	0.0102838	4.72778e-06	0.996236	0.0102838	20.6982
rs4652087	A	G	A	G	-0.1003	-0.148068	0.3624	0.505632	FALSE	FALSE	FALSE	GCST90018609	0.074684	0.0474136	100000	constipation	TRUE	reported	textfile	0.02238	7.824e-06	1994	k__Bacteria|p__Firmicutes|c__Bacilli|o__Lactobacillales|f__Aerococcaceae|g__Granulicatella|s__unclassified_mgs_1751	pheno.1463	2	1	TRUE	0.00998241	3.93057e-05	0.999362	0.00998241	20.0855
rs7539171	A	C	A	C	-0.1013	0.0413054	0.04365	0.105258	FALSE	FALSE	FALSE	GCST90018609	0.123189	0.737398	100000	constipation	TRUE	reported	textfile	0.0224	6.445e-06	1994	k__Bacteria|p__Firmicutes|c__Bacilli|o__Lactobacillales|f__Aerococcaceae|g__Granulicatella|s__unclassified_mgs_1751	pheno.1463	2	1	TRUE	0.0101624	1.12429e-06	1.00025	0.0101624	20.4514
rs11588950	T	G	T	G	0.1089	-0.0405287	0.08085	0.0640816	FALSE	FALSE	FALSE	GCST90018609	0.149603	0.786461	100000	constipation	TRUE	reported	textfile	0.02217	9.745e-07	1999	k__Bacteria|p__Firmicutes|c__Bacilli|o__Staphylococcales|f__Gemellaceae|g__Gemella|s__unclassified_mgs_902	pheno.1549	2	1	TRUE	0.011938	7.3393e-07	0.991225	0.011938	24.1282
rs12029016	A	G	A	G	0.09913	0.00198519	0.4618	0.444713	FALSE	FALSE	FALSE	GCST90018609	0.0735416	0.978464	100000	constipation	TRUE	reported	textfile	0.02228	9.121e-06	1999	k__Bacteria|p__Firmicutes|c__Bacilli|o__Staphylococcales|f__Gemellaceae|g__Gemella|s__unclassified_mgs_902	pheno.1549	2	1	TRUE	0.00981562	7.28694e-09	0.996143	0.00981562	19.7961
rs1323279	G	A	G	A	0.1003	0.0885304	0.2123	0.305385	FALSE	FALSE	FALSE	GCST90018609	0.0831001	0.286719	100000	constipation	TRUE	reported	textfile	0.02208	5.866e-06	1999	k__Bacteria|p__Firmicutes|c__Bacilli|o__Staphylococcales|f__Gemellaceae|g__Gemella|s__unclassified_mgs_902	pheno.1549	2	1	TRUE	0.0102273	1.13497e-05	0.987201	0.0102273	20.635
rs4598454	T	A	T	A	0.103	-0.0169865	0.1533	0.238572	FALSE	TRUE	FALSE	GCST90018609	0.0863245	0.844004	100000	constipation	TRUE	reported	textfile	0.02213	3.435e-06	1999	k__Bacteria|p__Firmicutes|c__Bacilli|o__Staphylococcales|f__Gemellaceae|g__Gemella|s__unclassified_mgs_902	pheno.1549	2	1	TRUE	0.0107312	3.87212e-07	0.989436	0.0107312	21.6627
rs272490	T	A	T	A	-0.1027	-0.059192	0.1682	0.121271	FALSE	TRUE	FALSE	GCST90018609	0.112547	0.598935	100000	constipation	TRUE	reported	textfile	0.02256	5.584e-06	1993	k__Bacteria|p__Patescibacteria|c__Saccharimonadia|o__Saccharimonadales|f__Saccharimonadaceae|g__unclassified_mgs_2626	pheno.1622	2	1	TRUE	0.0103014	2.7661e-06	1.00715	0.0103014	20.7235
rs59688329	C	G	C	G	0.1085	0.0966976	0.09375	0.0935988	FALSE	TRUE	FALSE	GCST90018609	0.125761	0.441953	100000	constipation	TRUE	reported	textfile	0.02237	1.341e-06	1993	k__Bacteria|p__Patescibacteria|c__Saccharimonadia|o__Saccharimonadales|f__Saccharimonadaceae|g__unclassified_mgs_2626	pheno.1622	2	1	TRUE	0.0116776	5.91214e-06	0.998665	0.0116776	23.5249
rs6673081	T	C	T	C	0.1092	0.0422273	0.08185	0.0695895	FALSE	FALSE	FALSE	GCST90018609	0.142887	0.76759	100000	constipation	TRUE	reported	textfile	0.02251	1.313e-06	1993	k__Bacteria|p__Patescibacteria|c__Saccharimonadia|o__Saccharimonadales|f__Saccharimonadaceae|g__unclassified_mgs_2626	pheno.1622	2	1	TRUE	0.0116821	8.73387e-07	1.00491	0.0116821	23.5339
rs10489137	G	T	G	T	-0.09936	-0.333569	0.03447	0.026217	FALSE	FALSE	FALSE	GCST90018609	0.232618	0.151579	100000	constipation	TRUE	reported	textfile	0.02193	6.231e-06	1975	k__Bacteria|p__Proteobacteria|c__Gammaproteobacteria|o__Burkholderiales|f__Neisseriaceae|g__Neisseria|s__Neisseria_sicca_A_mgs_3572	pheno.1673	2	1	TRUE	0.0102973	2.05629e-05	0.974591	0.0102973	20.528
rs11102264	C	T	C	T	-0.1005	-0.00804476	0.06647	0.10678	FALSE	FALSE	FALSE	GCST90018609	0.118536	0.945891	100000	constipation	TRUE	reported	textfile	0.022	5.219e-06	1975	k__Bacteria|p__Proteobacteria|c__Gammaproteobacteria|o__Burkholderiales|f__Neisseriaceae|g__Neisseria|s__Neisseria_sicca_A_mgs_3572	pheno.1673	2	1	TRUE	0.0104662	4.60614e-08	0.977701	0.0104662	20.8683
rs12724568	G	A	G	A	0.09969	0.198628	0.4521	0.502855	FALSE	FALSE	FALSE	GCST90018609	0.0734711	0.00686171	100000	constipation	TRUE	reported	textfile	0.02225	7.853e-06	1975	k__Bacteria|p__Proteobacteria|c__Gammaproteobacteria|o__Burkholderiales|f__Neisseriaceae|g__Neisseria|s__Neisseria_sicca_A_mgs_3572	pheno.1673	2	1	TRUE	0.0100721	7.30843e-05	0.988812	0.0100721	20.0744
rs10489183	A	G	A	G	0.1003	-0.0945831	0.02827	0.0398107	FALSE	FALSE	FALSE	GCST90018609	0.195626	0.628748	100000	constipation	TRUE	reported	textfile	0.02234	7.619e-06	1982	k__Bacteria|p__Proteobacteria|c__Gammaproteobacteria|o__Enterobacterales|f__Pasteurellaceae|g__Aggregatibacter|s__Aggregatibacter_sp000466335_mgs_2597	pheno.1694	2	1	TRUE	0.0100779	2.33766e-06	0.994569	0.0100779	20.1574
rs1538291	T	C	T	C	-0.1006	-0.281346	0.04489	0.0461706	FALSE	FALSE	FALSE	GCST90018609	0.178313	0.114606	100000	constipation	TRUE	reported	textfile	0.02236	7.27e-06	1982	k__Bacteria|p__Proteobacteria|c__Gammaproteobacteria|o__Enterobacterales|f__Pasteurellaceae|g__Aggregatibacter|s__Aggregatibacter_sp000466335_mgs_2597	pheno.1694	2	1	TRUE	0.0101198	2.48952e-05	0.99546	0.0101198	20.242
rs4245703	C	T	C	T	0.104	0.0718452	0.3028	0.307717	FALSE	FALSE	FALSE	GCST90018609	0.0794652	0.365938	100000	constipation	TRUE	reported	textfile	0.02218	2.94e-06	1982	k__Bacteria|p__Proteobacteria|c__Gammaproteobacteria|o__Enterobacterales|f__Pasteurellaceae|g__Aggregatibacter|s__Aggregatibacter_sp000466335_mgs_2597	pheno.1694	2	1	TRUE	0.010982	8.17423e-06	0.987446	0.010982	21.9859
rs56207724	C	G	C	G	-0.1	0.123731	0.1451	0.0993347	FALSE	TRUE	FALSE	GCST90018609	0.122691	0.313222	100000	constipation	TRUE	reported	textfile	0.02235	8.047e-06	1995	k__Bacteria|p__Firmicutes|c__Bacilli|o__Lactobacillales|f__Streptococcaceae|g__Streptococcus|s__unclassified_mgs_2153	pheno.1696	2	1	TRUE	0.00994482	1.01705e-05	0.998272	0.00994482	20.0191
rs57388687	T	C	T	C	0.1028	0.019793	0.07614	0.088868	FALSE	FALSE	FALSE	GCST90018609	0.135338	0.883725	100000	constipation	TRUE	reported	textfile	0.02228	4.26e-06	1995	k__Bacteria|p__Firmicutes|c__Bacilli|o__Lactobacillales|f__Streptococcaceae|g__Streptococcus|s__unclassified_mgs_2153	pheno.1696	2	1	TRUE	0.010569	2.1389e-07	0.995146	0.010569	21.289
rs798364	A	G	A	G	0.1005	0.152348	0.2155	0.200246	FALSE	FALSE	FALSE	GCST90018609	0.091288	0.0951423	100000	constipation	TRUE	reported	textfile	0.02231	7.017e-06	1995	k__Bacteria|p__Firmicutes|c__Bacilli|o__Lactobacillales|f__Streptococcaceae|g__Streptococcus|s__unclassified_mgs_2153	pheno.1696	2	1	TRUE	0.0100792	2.78512e-05	0.996486	0.0100792	20.2924
rs10908611	C	A	C	A	-0.1044	0.062119	0.3755	0.529842	FALSE	FALSE	FALSE	GCST90018609	0.0740023	0.401234	100000	constipation	TRUE	reported	textfile	0.02252	3.774e-06	1993	k__Bacteria|p__Proteobacteria|c__Gammaproteobacteria|o__Cardiobacteriales	pheno.1710	2	1	TRUE	0.010679	7.04635e-06	1.00536	0.010679	21.4914
rs6682554	T	C	T	C	0.1032	-0.0623149	0.4229	0.436145	FALSE	FALSE	FALSE	GCST90018609	0.0749395	0.405671	100000	constipation	TRUE	reported	textfile	0.02294	7.276e-06	1993	k__Bacteria|p__Proteobacteria|c__Gammaproteobacteria|o__Cardiobacteriales	pheno.1710	2	1	TRUE	0.0100626	6.91462e-06	1.02411	0.0100626	20.2382
rs6694866	G	A	G	A	0.1034	-0.131844	0.373	0.31536	FALSE	FALSE	FALSE	GCST90018609	0.0812328	0.104581	100000	constipation	TRUE	reported	textfile	0.02239	4.12e-06	1993	k__Bacteria|p__Proteobacteria|c__Gammaproteobacteria|o__Cardiobacteriales	pheno.1710	2	1	TRUE	0.0105983	2.63424e-05	0.999557	0.0105983	21.3272
rs12735797	A	G	A	G	-0.1026	0.123394	0.0434	0.0477663	FALSE	FALSE	FALSE	GCST90018609	0.173671	0.477393	100000	constipation	TRUE	reported	textfile	0.02216	3.87e-06	1994	k__Bacteria|p__Campylobacterota|c__Campylobacteria|o__Campylobacterales|f__Campylobacteraceae|g__Campylobacter_A|s__unclassified_mgs_1853	pheno.1751	2	1	TRUE	0.0106468	5.04821e-06	0.989538	0.0106468	21.4366
rs3767752	T	C	T	C	-0.09975	-0.0827441	0.03497	0.0494623	FALSE	FALSE	FALSE	GCST90018609	0.166885	0.620025	100000	constipation	TRUE	reported	textfile	0.02228	8.024e-06	1994	k__Bacteria|p__Campylobacterota|c__Campylobacteria|o__Campylobacterales|f__Campylobacteraceae|g__Campylobacter_A|s__unclassified_mgs_1853	pheno.1751	2	1	TRUE	0.00996226	2.45837e-06	0.994896	0.00996226	20.0445
rs4659161	T	C	T	C	0.1021	0.034658	0.4492	0.387443	FALSE	FALSE	FALSE	GCST90018609	0.0847437	0.682559	100000	constipation	TRUE	reported	textfile	0.02234	5.142e-06	1994	k__Bacteria|p__Campylobacterota|c__Campylobacteria|o__Campylobacterales|f__Campylobacteraceae|g__Campylobacter_A|s__unclassified_mgs_1853	pheno.1751	2	1	TRUE	0.0103769	1.67263e-06	0.997575	0.0103769	20.8874
rs145937533	A	G	A	G	-0.1046	0.160074	0.2264	0.210442	FALSE	FALSE	FALSE	GCST90018609	0.0899832	0.07525	100000	constipation	TRUE	reported	textfile	0.02208	2.32e-06	1991	k__Bacteria|p__Proteobacteria|c__Gammaproteobacteria|o__Enterobacterales|f__Pasteurellaceae|g__Aggregatibacter|s__Aggregatibacter_segnis_mgs_1370	pheno.176	2	1	TRUE	0.0111573	3.16458e-05	0.985223	0.0111573	22.4422
rs28375907	C	T	C	T	0.1038	-0.131336	0.4988	0.558136	FALSE	FALSE	FALSE	GCST90018609	0.0770894	0.0884412	100000	constipation	TRUE	reported	textfile	0.02212	2.867e-06	1991	k__Bacteria|p__Proteobacteria|c__Gammaproteobacteria|o__Enterobacterales|f__Pasteurellaceae|g__Aggregatibacter|s__Aggregatibacter_segnis_mgs_1370	pheno.176	2	1	TRUE	0.0109498	2.90249e-05	0.987008	0.0109498	22.0204
rs6694866	G	A	G	A	0.1131	-0.131844	0.373	0.31536	FALSE	FALSE	FALSE	GCST90018609	0.0812328	0.104581	100000	constipation	TRUE	reported	textfile	0.02206	3.199e-07	1991	k__Bacteria|p__Proteobacteria|c__Gammaproteobacteria|o__Enterobacterales|f__Pasteurellaceae|g__Aggregatibacter|s__Aggregatibacter_segnis_mgs_1370	pheno.176	2	1	TRUE	0.013043	2.63424e-05	0.984331	0.013043	26.2854
rs7528268	G	A	G	A	-0.09834	-0.021296	0.4663	0.418813	FALSE	FALSE	FALSE	GCST90018609	0.0748986	0.776157	100000	constipation	TRUE	reported	textfile	0.02213	9.295e-06	1991	k__Bacteria|p__Proteobacteria|c__Gammaproteobacteria|o__Enterobacterales|f__Pasteurellaceae|g__Aggregatibacter|s__Aggregatibacter_segnis_mgs_1370	pheno.176	2	1	TRUE	0.00983043	8.08455e-07	0.987454	0.00983043	19.7468
rs10921498	A	C	A	C	-0.1019	0.0232462	0.09127	0.0722901	FALSE	FALSE	FALSE	GCST90018609	0.142842	0.870722	100000	constipation	TRUE	reported	textfile	0.02213	4.385e-06	1989	k__Bacteria|p__Actinobacteriota|c__Actinobacteria|o__Actinomycetales|f__Actinomycetaceae|g__Pauljensenia|s__unclassified_mgs_1042	pheno.1799	2	1	TRUE	0.0105579	2.64852e-07	0.986958	0.0105579	21.2024
rs4658	G	C	G	C	0.09848	-0.0688636	0.3085	0.343485	FALSE	TRUE	FALSE	GCST90018609	0.0797908	0.388109	100000	constipation	TRUE	reported	textfile	0.02211	8.871e-06	1989	k__Bacteria|p__Actinobacteriota|c__Actinobacteria|o__Actinomycetales|f__Actinomycetaceae|g__Pauljensenia|s__unclassified_mgs_1042	pheno.1799	2	1	TRUE	0.00988567	7.44869e-06	0.986066	0.00988567	19.8389
rs6700202	T	G	T	G	0.1022	0.0847634	0.3524	0.383708	FALSE	FALSE	FALSE	GCST90018609	0.0772772	0.272696	100000	constipation	TRUE	reported	textfile	0.02226	4.708e-06	1989	k__Bacteria|p__Actinobacteriota|c__Actinobacteria|o__Actinomycetales|f__Actinomycetaceae|g__Pauljensenia|s__unclassified_mgs_1042	pheno.1799	2	1	TRUE	0.0104971	1.20314e-05	0.992756	0.0104971	21.0791
rs72757524	T	C	T	C	0.09841	-0.038641	0.05308	0.0550301	FALSE	FALSE	FALSE	GCST90018609	0.159116	0.808124	100000	constipation	TRUE	reported	textfile	0.02212	9.09e-06	1989	k__Bacteria|p__Actinobacteriota|c__Actinobacteria|o__Actinomycetales|f__Actinomycetaceae|g__Pauljensenia|s__unclassified_mgs_1042	pheno.1799	2	1	TRUE	0.00986292	5.8976e-07	0.986512	0.00986292	19.7928
rs34931959	G	A	G	A	0.1081	-0.179162	0.1305	0.132867	FALSE	FALSE	FALSE	GCST90018609	0.115411	0.120572	100000	constipation	TRUE	reported	textfile	0.02244	1.568e-06	1979	k__Bacteria|p__Proteobacteria|c__Gammaproteobacteria|o__Enterobacterales|f__Pasteurellaceae|g__Haemophilus_A	pheno.1815	2	1	TRUE	0.0116019	2.40987e-05	0.998265	0.0116019	23.2063
rs357953	A	C	A	C	-0.1042	0.0436496	0.3194	0.34868	FALSE	FALSE	FALSE	GCST90018609	0.0771039	0.571316	100000	constipation	TRUE	reported	textfile	0.02247	3.773e-06	1979	k__Bacteria|p__Proteobacteria|c__Gammaproteobacteria|o__Enterobacterales|f__Pasteurellaceae|g__Haemophilus_A	pheno.1815	2	1	TRUE	0.0107603	3.2049e-06	0.999599	0.0107603	21.5045
rs4453078	G	A	G	A	-0.1006	0.0682989	0.2369	0.263906	FALSE	FALSE	FALSE	GCST90018609	0.086387	0.429168	100000	constipation	TRUE	reported	textfile	0.02238	7.418e-06	1979	k__Bacteria|p__Proteobacteria|c__Gammaproteobacteria|o__Enterobacterales|f__Pasteurellaceae|g__Haemophilus_A	pheno.1815	2	1	TRUE	0.010117	6.25081e-06	0.995596	0.010117	20.2058
rs2247867	T	C	T	C	-0.1066	0.112228	0.1084	0.139174	FALSE	FALSE	FALSE	GCST90018609	0.106038	0.289887	100000	constipation	TRUE	reported	textfile	0.02216	1.627e-06	1995	k__Bacteria|p__Bacteroidota|c__Bacteroidia|o__Bacteroidales|f__Bacteroidaceae|g__F0040|s__F0040_sp900095835_mgs_1710	pheno.183	2	1	TRUE	0.0114777	1.12016e-05	0.989786	0.0114777	23.1406
rs2385204	A	C	A	C	-0.1037	-0.0391766	0.3767	0.414958	FALSE	FALSE	FALSE	GCST90018609	0.0783056	0.616861	100000	constipation	TRUE	reported	textfile	0.0222	3.208e-06	1995	k__Bacteria|p__Bacteroidota|c__Bacteroidia|o__Bacteroidales|f__Bacteroidaceae|g__F0040|s__F0040_sp900095835_mgs_1710	pheno.183	2	1	TRUE	0.0108297	2.50309e-06	0.991572	0.0108297	21.8198
rs585268	T	G	T	G	0.1137	-0.0349545	0.436	0.428208	FALSE	FALSE	FALSE	GCST90018609	0.0779414	0.653812	100000	constipation	TRUE	reported	textfile	0.0222	3.28e-07	1995	k__Bacteria|p__Bacteroidota|c__Bacteroidia|o__Bacteroidales|f__Bacteroidaceae|g__F0040|s__F0040_sp900095835_mgs_1710	pheno.183	2	1	TRUE	0.0129906	2.01131e-06	0.991572	0.0129906	26.231
rs79476275	G	C	G	C	0.115	0.175597	0.03323	0.0126866	FALSE	TRUE	FALSE	GCST90018609	0.341434	0.607046	100000	constipation	TRUE	reported	textfile	0.02227	2.675e-07	1995	k__Bacteria|p__Bacteroidota|c__Bacteroidia|o__Bacteroidales|f__Bacteroidaceae|g__F0040|s__F0040_sp900095835_mgs_1710	pheno.183	2	1	TRUE	0.0132031	2.64504e-06	0.994699	0.0132031	26.6658
rs12124401	G	A	G	A	0.1024	0.072017	0.4276	0.423304	FALSE	FALSE	FALSE	GCST90018609	0.0740497	0.330778	100000	constipation	TRUE	reported	textfile	0.02218	4.174e-06	1984	k__Bacteria|p__Bacteroidota|c__Bacteroidia|o__Bacteroidales|f__Bacteroidaceae|g__F0040|s__F0040_sp900095835_mgs_3541	pheno.1842	2	1	TRUE	0.0106397	9.4586e-06	0.987944	0.0106397	21.3146
rs2385204	A	C	A	C	-0.1002	-0.0391766	0.3767	0.414958	FALSE	FALSE	FALSE	GCST90018609	0.0783056	0.616861	100000	constipation	TRUE	reported	textfile	0.02221	6.917e-06	1984	k__Bacteria|p__Bacteroidota|c__Bacteroidia|o__Bacteroidales|f__Bacteroidaceae|g__F0040|s__F0040_sp900095835_mgs_3541	pheno.1842	2	1	TRUE	0.0101648	2.50309e-06	0.98928	0.0101648	20.3535
rs76440271	A	G	A	G	-0.09859	-0.1339	0.02877	0.00567303	FALSE	FALSE	FALSE	GCST90018609	0.57264	0.815118	100000	constipation	TRUE	reported	textfile	0.02221	9.524e-06	1984	k__Bacteria|p__Bacteroidota|c__Bacteroidia|o__Bacteroidales|f__Bacteroidaceae|g__F0040|s__F0040_sp900095835_mgs_3541	pheno.1842	2	1	TRUE	0.00984393	5.46768e-07	0.98928	0.00984393	19.7046
rs35464914	T	C	T	C	-0.09878	-0.0442694	0.1468	0.125844	FALSE	FALSE	FALSE	GCST90018609	0.111713	0.691899	100000	constipation	TRUE	reported	textfile	0.02212	8.442e-06	1985	k__Bacteria|p__Actinobacteriota|c__Actinobacteria|o__Actinomycetales|f__Actinomycetaceae|g__Pauljensenia|s__unclassified_mgs_3571	pheno.1891	2	1	TRUE	0.00995633	1.5704e-06	0.98552	0.00995633	19.942
rs515739	C	G	C	G	-0.09785	0.127024	0.2894	0.320467	FALSE	TRUE	FALSE	GCST90018609	0.0833348	0.127443	100000	constipation	TRUE	reported	textfile	0.02209	9.944e-06	1985	k__Bacteria|p__Actinobacteriota|c__Actinobacteria|o__Actinomycetales|f__Actinomycetaceae|g__Pauljensenia|s__unclassified_mgs_3571	pheno.1891	2	1	TRUE	0.00979786	2.32337e-05	0.984183	0.00979786	19.6214
rs7528535	T	C	T	C	-0.09993	0.030195	0.2674	0.213197	FALSE	FALSE	FALSE	GCST90018609	0.0903085	0.738112	100000	constipation	TRUE	reported	textfile	0.02217	6.952e-06	1985	k__Bacteria|p__Actinobacteriota|c__Actinobacteria|o__Actinomycetales|f__Actinomycetaceae|g__Pauljensenia|s__unclassified_mgs_3571	pheno.1891	2	1	TRUE	0.0101417	1.11795e-06	0.987748	0.0101417	20.317
rs75687981	A	G	A	G	-0.1027	-0.144534	0.1572	0.180641	FALSE	FALSE	FALSE	GCST90018609	0.109043	0.185013	100000	constipation	TRUE	reported	textfile	0.02207	3.504e-06	1985	k__Bacteria|p__Actinobacteriota|c__Actinobacteria|o__Actinomycetales|f__Actinomycetaceae|g__Pauljensenia|s__unclassified_mgs_3571	pheno.1891	2	1	TRUE	0.0108018	1.75689e-05	0.983292	0.0108018	21.6539
rs1202812	C	T	C	T	0.1019	-0.025398	0.3708	0.344443	FALSE	FALSE	FALSE	GCST90018609	0.0819845	0.756721	100000	constipation	TRUE	reported	textfile	0.02202	3.93e-06	1999	k__Bacteria|p__Firmicutes|c__Bacilli|o__Lactobacillales|f__Streptococcaceae|g__Streptococcus|s__unclassified_mgs_1380	pheno.1900	2	1	TRUE	0.0106097	9.59717e-07	0.984518	0.0106097	21.4148
rs17433528	C	T	C	T	0.09805	-0.0712249	0.1386	0.0669086	FALSE	FALSE	FALSE	GCST90018609	0.162398	0.660964	100000	constipation	TRUE	reported	textfile	0.022	8.747e-06	1999	k__Bacteria|p__Firmicutes|c__Bacilli|o__Lactobacillales|f__Streptococcaceae|g__Streptococcus|s__unclassified_mgs_1380	pheno.1900	2	1	TRUE	0.00984857	1.92358e-06	0.983624	0.00984857	19.8632
rs822856	G	T	G	T	-0.1087	0.236331	0.1324	0.097609	FALSE	FALSE	FALSE	GCST90018609	0.135638	0.0814452	100000	constipation	TRUE	reported	textfile	0.022	8.483e-07	1999	k__Bacteria|p__Firmicutes|c__Bacilli|o__Lactobacillales|f__Streptococcaceae|g__Streptococcus|s__unclassified_mgs_1380	pheno.1900	2	1	TRUE	0.012077	3.03579e-05	0.983624	0.012077	24.4126
rs9435859	T	C	T	C	-0.1065	-0.063105	0.05828	0.0248874	FALSE	FALSE	FALSE	GCST90018609	0.239013	0.791762	100000	constipation	TRUE	reported	textfile	0.0221	1.547e-06	1999	k__Bacteria|p__Firmicutes|c__Bacilli|o__Lactobacillales|f__Streptococcaceae|g__Streptococcus|s__unclassified_mgs_1380	pheno.1900	2	1	TRUE	0.0114952	6.97096e-07	0.988095	0.0114952	23.2228
rs1555144	T	C	T	C	-0.1013	-0.0270826	0.2688	0.268483	FALSE	FALSE	FALSE	GCST90018609	0.0849935	0.749997	100000	constipation	TRUE	reported	textfile	0.02236	6.225e-06	1981	k__Bacteria|p__Firmicutes|c__Negativicutes|o__Veillonellales|f__Veillonellaceae|g__Veillonella|s__Veillonella_dispar_mgs_1131	pheno.1956	2	1	TRUE	0.0102648	1.01535e-06	0.995208	0.0102648	20.5246
rs2473624	C	G	C	G	-0.1013	0.0688442	0.06027	0.0663807	FALSE	TRUE	FALSE	GCST90018609	0.148624	0.643213	100000	constipation	TRUE	reported	textfile	0.02238	6.35e-06	1981	k__Bacteria|p__Firmicutes|c__Negativicutes|o__Veillonellales|f__Veillonellaceae|g__Veillonella|s__Veillonella_dispar_mgs_1131	pheno.1956	2	1	TRUE	0.0102466	2.14569e-06	0.996099	0.0102466	20.488
rs6660837	A	C	A	C	-0.09887	-0.103065	0.2391	0.219061	FALSE	FALSE	FALSE	GCST90018609	0.0935043	0.270352	100000	constipation	TRUE	reported	textfile	0.0223	9.799e-06	1981	k__Bacteria|p__Firmicutes|c__Negativicutes|o__Veillonellales|f__Veillonellaceae|g__Veillonella|s__Veillonella_dispar_mgs_1131	pheno.1956	2	1	TRUE	0.00983515	1.21497e-05	0.992538	0.00983515	19.6571
rs1202601	G	A	G	A	0.1071	0.167836	0.4214	0.362578	FALSE	FALSE	FALSE	GCST90018609	0.0785478	0.0326189	100000	constipation	TRUE	reported	textfile	0.02204	1.281e-06	1989	k__Bacteria|p__Firmicutes|c__Negativicutes|o__Veillonellales|f__Dialisteraceae	pheno.1996	2	1	TRUE	0.0117443	4.56555e-05	0.982944	0.0117443	23.6132
rs55705020	G	T	G	T	-0.09805	0.00695369	0.01488	0.0705614	FALSE	FALSE	FALSE	GCST90018609	0.144765	0.961689	100000	constipation	TRUE	reported	textfile	0.02208	9.498e-06	1989	k__Bacteria|p__Firmicutes|c__Negativicutes|o__Veillonellales|f__Dialisteraceae	pheno.1996	2	1	TRUE	0.00982676	2.30734e-08	0.984728	0.00982676	19.7196
rs7548408	C	T	C	T	-0.09921	0.0722601	0.2302	0.196148	FALSE	FALSE	FALSE	GCST90018609	0.0926628	0.435498	100000	constipation	TRUE	reported	textfile	0.02205	7.189e-06	1989	k__Bacteria|p__Firmicutes|c__Negativicutes|o__Veillonellales|f__Dialisteraceae	pheno.1996	2	1	TRUE	0.0100854	6.08125e-06	0.98339	0.0100854	20.2439
rs143091265	A	G	A	G	0.103	-0.0102302	0.04365	0.0507952	FALSE	FALSE	FALSE	GCST90018609	0.170896	0.952265	100000	constipation	TRUE	reported	textfile	0.02232	4.169e-06	1993	k__Bacteria|p__Firmicutes|c__Bacilli|o__Lactobacillales|f__Streptococcaceae|g__Streptococcus|s__Streptococcus_pneumoniae_D_mgs_1170	pheno.2000	2	1	TRUE	0.0105826	3.58354e-08	0.996432	0.0105826	21.2954
rs35604764	G	A	G	A	-0.1028	-0.0617812	0.1803	0.148557	FALSE	FALSE	FALSE	GCST90018609	0.104721	0.555219	100000	constipation	TRUE	reported	textfile	0.02227	4.212e-06	1993	k__Bacteria|p__Firmicutes|c__Bacilli|o__Lactobacillales|f__Streptococcaceae|g__Streptococcus|s__Streptococcus_pneumoniae_D_mgs_1170	pheno.2000	2	1	TRUE	0.0105889	3.48056e-06	0.9942	0.0105889	21.3082
rs6662943	T	C	T	C	0.1116	0.3755	0.03199	0.0223335	FALSE	FALSE	FALSE	GCST90018609	0.278719	0.177904	100000	constipation	TRUE	reported	textfile	0.02227	5.89e-07	1993	k__Bacteria|p__Firmicutes|c__Bacilli|o__Lactobacillales|f__Streptococcaceae|g__Streptococcus|s__Streptococcus_pneumoniae_D_mgs_1170	pheno.2000	2	1	TRUE	0.0124558	1.81505e-05	0.9942	0.0124558	25.1124
rs1415385	G	T	G	T	0.1057	0.0253482	0.1687	0.184135	FALSE	FALSE	FALSE	GCST90018609	0.0947982	0.789168	100000	constipation	TRUE	reported	textfile	0.02173	1.226e-06	1994	k__Bacteria|p__Firmicutes|c__Bacilli|o__Lactobacillales|f__Aerococcaceae|g__Granulicatella|s__unclassified_mgs_3114	pheno.2049	2	1	TRUE	0.0117385	7.14995e-07	0.970336	0.0117385	23.6609
rs2354399	T	C	T	C	0.09814	-0.0531112	0.3249	0.484698	FALSE	FALSE	FALSE	GCST90018609	0.0761413	0.485469	100000	constipation	TRUE	reported	textfile	0.0217	6.487e-06	1994	k__Bacteria|p__Firmicutes|c__Bacilli|o__Lactobacillales|f__Aerococcaceae|g__Granulicatella|s__unclassified_mgs_3114	pheno.2049	2	1	TRUE	0.0101636	4.86561e-06	0.968997	0.0101636	20.4537
rs7548374	T	C	T	C	-0.09744	0.000260794	0.2646	0.190903	FALSE	FALSE	FALSE	GCST90018609	0.0958438	0.997829	100000	constipation	TRUE	reported	textfile	0.0218	8.256e-06	1994	k__Bacteria|p__Firmicutes|c__Bacilli|o__Lactobacillales|f__Aerococcaceae|g__Granulicatella|s__unclassified_mgs_3114	pheno.2049	2	1	TRUE	0.00992975	7.40416e-11	0.973462	0.00992975	19.9784
rs12726867	A	G	A	G	0.1037	-0.0175853	0.03447	0.0239041	FALSE	FALSE	FALSE	GCST90018609	0.243779	0.942493	100000	constipation	TRUE	reported	textfile	0.02225	3.33e-06	1981	k__Bacteria|p__Actinobacteriota|c__Actinobacteria|o__Actinomycetales|f__Actinomycetaceae|g__Pauljensenia|s__Pauljensenia_cellulosilytica_mgs_3249	pheno.2054	2	1	TRUE	0.010857	5.20376e-08	0.990312	0.010857	21.7219
rs16835818	A	G	A	G	-0.09937	0.0662945	0.1121	0.0834408	FALSE	FALSE	FALSE	GCST90018609	0.134685	0.622564	100000	constipation	TRUE	reported	textfile	0.02221	8.093e-06	1981	k__Bacteria|p__Actinobacteriota|c__Actinobacteria|o__Actinomycetales|f__Actinomycetaceae|g__Pauljensenia|s__Pauljensenia_cellulosilytica_mgs_3249	pheno.2054	2	1	TRUE	0.0100138	2.42284e-06	0.988532	0.0100138	20.0177
rs2354399	T	C	T	C	0.1006	-0.0531112	0.3249	0.484698	FALSE	FALSE	FALSE	GCST90018609	0.0761413	0.485469	100000	constipation	TRUE	reported	textfile	0.02227	6.637e-06	1981	k__Bacteria|p__Actinobacteriota|c__Actinobacteria|o__Actinomycetales|f__Actinomycetaceae|g__Pauljensenia|s__Pauljensenia_cellulosilytica_mgs_3249	pheno.2054	2	1	TRUE	0.010206	4.86561e-06	0.991203	0.010206	20.4059
rs117898043	A	G	A	G	0.1085	0.0104099	0.127	0.132999	FALSE	FALSE	FALSE	GCST90018609	0.117897	0.929641	100000	constipation	TRUE	reported	textfile	0.02231	1.25e-06	1993	k__Bacteria|p__Proteobacteria|c__Gammaproteobacteria|o__Enterobacterales|f__Pasteurellaceae|g__Aggregatibacter|s__Aggregatibacter_sp000466335_mgs_2199	pheno.2057	2	1	TRUE	0.0117398	7.79645e-08	0.995986	0.0117398	23.6516
rs2075166	A	G	A	G	-0.1125	0.13547	0.2316	0.210215	FALSE	FALSE	FALSE	GCST90018609	0.0908609	0.135971	100000	constipation	TRUE	reported	textfile	0.02235	5.192e-07	1993	k__Bacteria|p__Proteobacteria|c__Gammaproteobacteria|o__Enterobacterales|f__Pasteurellaceae|g__Aggregatibacter|s__Aggregatibacter_sp000466335_mgs_2199	pheno.2057	2	1	TRUE	0.0125657	2.22297e-05	0.997772	0.0125657	25.3367
rs61818259	C	A	C	A	0.1032	-0.0909884	0.4102	0.393594	FALSE	FALSE	FALSE	GCST90018609	0.076752	0.235825	100000	constipation	TRUE	reported	textfile	0.02235	4.182e-06	1993	k__Bacteria|p__Proteobacteria|c__Gammaproteobacteria|o__Enterobacterales|f__Pasteurellaceae|g__Aggregatibacter|s__Aggregatibacter_sp000466335_mgs_2199	pheno.2057	2	1	TRUE	0.0105952	1.40538e-05	0.997772	0.0105952	21.3208
rs11799670	G	A	G	A	-0.09856	-0.184187	0.03051	0.0833976	FALSE	FALSE	FALSE	GCST90018609	0.135007	0.172479	100000	constipation	TRUE	reported	textfile	0.02201	7.958e-06	1994	k__Bacteria|p__Firmicutes|c__Bacilli|o__Erysipelotrichales|f__Erysipelotrichaceae|g__Solobacterium|s__unclassified_mgs_2949	pheno.2078	2	1	TRUE	0.00996603	1.86126e-05	0.98284	0.00996603	20.0522
rs2478801	T	A	T	A	0.1035	-0.0944608	0.3036	0.294786	FALSE	TRUE	FALSE	GCST90018609	0.0805648	0.241003	100000	constipation	TRUE	reported	textfile	0.02203	2.837e-06	1994	k__Bacteria|p__Firmicutes|c__Bacilli|o__Erysipelotrichales|f__Erysipelotrichaceae|g__Solobacterium|s__unclassified_mgs_2949	pheno.2078	2	1	TRUE	0.0109591	1.37473e-05	0.983733	0.0109591	22.0725
rs6684738	C	A	C	A	0.1004	-0.0362031	0.1634	0.166351	FALSE	FALSE	FALSE	GCST90018609	0.0996733	0.716443	100000	constipation	TRUE	reported	textfile	0.02204	5.507e-06	1994	k__Bacteria|p__Firmicutes|c__Bacilli|o__Erysipelotrichales|f__Erysipelotrichaceae|g__Solobacterium|s__unclassified_mgs_2949	pheno.2078	2	1	TRUE	0.0103099	1.31929e-06	0.984179	0.0103099	20.7512
rs151047025	G	A	G	A	-0.1002	0.721425	0.02877	0.0167541	FALSE	FALSE	FALSE	GCST90018609	0.323043	0.0255348	100000	constipation	TRUE	reported	textfile	0.02173	4.219e-06	1995	k__Bacteria|p__Fusobacteriota|c__Fusobacteriia|o__Fusobacteriales|f__Fusobacteriaceae|g__Fusobacterium|s__unclassified_mgs_1681	pheno.2113	2	1	TRUE	0.010556	4.9871e-05	0.97058	0.010556	21.2626
rs1890845	T	C	T	C	0.09722	-0.119114	0.122	0.167591	FALSE	FALSE	FALSE	GCST90018609	0.0987041	0.227516	100000	constipation	TRUE	reported	textfile	0.02173	8.084e-06	1995	k__Bacteria|p__Fusobacteriota|c__Fusobacteriia|o__Fusobacteriales|f__Fusobacteriaceae|g__Fusobacterium|s__unclassified_mgs_1681	pheno.2113	2	1	TRUE	0.00994362	1.45633e-05	0.97058	0.00994362	20.0167
rs7418365	A	G	A	G	-0.09697	0.118539	0.472	0.42496	FALSE	FALSE	FALSE	GCST90018609	0.074515	0.111653	100000	constipation	TRUE	reported	textfile	0.02179	9.089e-06	1995	k__Bacteria|p__Fusobacteriota|c__Fusobacteriia|o__Fusobacteriales|f__Fusobacteriaceae|g__Fusobacterium|s__unclassified_mgs_1681	pheno.2113	2	1	TRUE	0.00983918	2.53065e-05	0.97326	0.00983918	19.8043
rs1538291	T	C	T	C	-0.1116	-0.281346	0.04489	0.0461706	FALSE	FALSE	FALSE	GCST90018609	0.178313	0.114606	100000	constipation	TRUE	reported	textfile	0.02224	5.674e-07	1986	k__Bacteria|p__Proteobacteria|c__Gammaproteobacteria|o__Enterobacterales|f__Pasteurellaceae|g__Aggregatibacter	pheno.2134	2	1	TRUE	0.0125326	2.48952e-05	0.991116	0.0125326	25.1802
rs4245703	C	T	C	T	0.1134	0.0718452	0.3028	0.307717	FALSE	FALSE	FALSE	GCST90018609	0.0794652	0.365938	100000	constipation	TRUE	reported	textfile	0.02206	2.989e-07	1986	k__Bacteria|p__Proteobacteria|c__Gammaproteobacteria|o__Enterobacterales|f__Pasteurellaceae|g__Aggregatibacter	pheno.2134	2	1	TRUE	0.013144	8.17423e-06	0.983094	0.013144	26.425
rs7528268	G	A	G	A	-0.1014	-0.021296	0.4663	0.418813	FALSE	FALSE	FALSE	GCST90018609	0.0748986	0.776157	100000	constipation	TRUE	reported	textfile	0.02215	4.949e-06	1986	k__Bacteria|p__Proteobacteria|c__Gammaproteobacteria|o__Enterobacterales|f__Pasteurellaceae|g__Aggregatibacter	pheno.2134	2	1	TRUE	0.0104526	8.08455e-07	0.987105	0.0104526	20.957
rs1436899	G	A	G	A	-0.1034	-0.00782663	0.1577	0.133164	FALSE	FALSE	FALSE	GCST90018609	0.108931	0.942722	100000	constipation	TRUE	reported	textfile	0.02223	3.539e-06	1996	k__Bacteria|p__Bacteroidota|c__Bacteroidia|o__Bacteroidales|f__Bacteroidaceae|g__Prevotella|s__Prevotella_baroniae_mgs_143	pheno.2195	2	1	TRUE	0.0107337	5.16246e-08	0.993161	0.0107337	21.6353
rs17563390	A	G	A	G	-0.09942	-0.080338	0.1672	0.119649	FALSE	FALSE	FALSE	GCST90018609	0.115297	0.485932	100000	constipation	TRUE	reported	textfile	0.02222	8.108e-06	1996	k__Bacteria|p__Bacteroidota|c__Bacteroidia|o__Bacteroidales|f__Bacteroidaceae|g__Prevotella|s__Prevotella_baroniae_mgs_143	pheno.2195	2	1	TRUE	0.00994021	4.85529e-06	0.992714	0.00994021	20.0198
rs7548408	C	T	C	T	-0.09967	0.0722601	0.2302	0.196148	FALSE	FALSE	FALSE	GCST90018609	0.0926628	0.435498	100000	constipation	TRUE	reported	textfile	0.02215	7.17e-06	1996	k__Bacteria|p__Bacteroidota|c__Bacteroidia|o__Bacteroidales|f__Bacteroidaceae|g__Prevotella|s__Prevotella_baroniae_mgs_143	pheno.2195	2	1	TRUE	0.0100524	6.08125e-06	0.989587	0.0100524	20.248
rs11809248	C	A	C	A	-0.1034	0.304589	0.04167	0.0758438	FALSE	FALSE	FALSE	GCST90018609	0.16522	0.0652507	100000	constipation	TRUE	reported	textfile	0.02213	3.181e-06	1988	k__Bacteria|p__Firmicutes|c__Bacilli|o__Lactobacillales|f__Streptococcaceae|g__Streptococcus|s__unclassified_mgs_1667	pheno.2207	2	1	TRUE	0.010873	3.39858e-05	0.98671	0.010873	21.8312
rs57388687	T	C	T	C	0.1014	0.019793	0.07614	0.088868	FALSE	FALSE	FALSE	GCST90018609	0.135338	0.883725	100000	constipation	TRUE	reported	textfile	0.02214	4.935e-06	1988	k__Bacteria|p__Firmicutes|c__Bacilli|o__Lactobacillales|f__Streptococcaceae|g__Streptococcus|s__unclassified_mgs_1667	pheno.2207	2	1	TRUE	0.0104515	2.1389e-07	0.987156	0.0104515	20.9759
rs72729484	G	A	G	A	0.1022	-0.101144	0.09127	0.131186	FALSE	FALSE	FALSE	GCST90018609	0.115764	0.382277	100000	constipation	TRUE	reported	textfile	0.02222	4.466e-06	1988	k__Bacteria|p__Firmicutes|c__Bacilli|o__Lactobacillales|f__Streptococcaceae|g__Streptococcus|s__unclassified_mgs_1667	pheno.2207	2	1	TRUE	0.0105398	7.63376e-06	0.990723	0.0105398	21.155
rs17267554	T	C	T	C	0.1002	-0.206716	0.05258	0.0575555	FALSE	FALSE	FALSE	GCST90018609	0.157636	0.189741	100000	constipation	TRUE	reported	textfile	0.02195	5.28e-06	1998	k__Bacteria|p__Spirochaetota|c__Spirochaetia|o__Treponematales|f__Treponemataceae|g__Treponema_A|s__unclassified_mgs_2892	pheno.2209	2	1	TRUE	0.0103323	1.71963e-05	0.981143	0.0103323	20.8385
rs3814003	G	C	G	C	-0.09811	0.0357141	0.2721	0.264465	FALSE	TRUE	FALSE	GCST90018609	0.084052	0.670906	100000	constipation	TRUE	reported	textfile	0.02199	8.55e-06	1998	k__Bacteria|p__Spirochaetota|c__Spirochaetia|o__Treponematales|f__Treponemataceae|g__Treponema_A|s__unclassified_mgs_2892	pheno.2209	2	1	TRUE	0.00987429	1.80547e-06	0.982931	0.00987429	19.9056
rs506567	A	T	A	T	0.1065	0.0430283	0.3147	0.290009	FALSE	TRUE	FALSE	GCST90018609	0.0810155	0.595341	100000	constipation	TRUE	reported	textfile	0.02216	1.65e-06	1998	k__Bacteria|p__Spirochaetota|c__Spirochaetia|o__Treponematales|f__Treponemataceae|g__Treponema_A|s__unclassified_mgs_2892	pheno.2209	2	1	TRUE	0.0114394	2.82085e-06	0.99053	0.0114394	23.0972
rs11580817	C	A	C	A	-0.103	0.156207	0.1434	0.131479	FALSE	FALSE	FALSE	GCST90018609	0.113226	0.167708	100000	constipation	TRUE	reported	textfile	0.02196	2.918e-06	1991	k__Bacteria|p__Proteobacteria|c__Gammaproteobacteria|o__Burkholderiales|f__Neisseriaceae|g__unclassified_mgs_55|s__unclassified_mgs_55	pheno.2226	2	1	TRUE	0.0109395	1.90332e-05	0.979869	0.0109395	21.9993
rs3737581	G	A	G	A	-0.109	0.0195067	0.4876	0.433419	FALSE	FALSE	FALSE	GCST90018609	0.0750552	0.794942	100000	constipation	TRUE	reported	textfile	0.02198	7.621e-07	1991	k__Bacteria|p__Proteobacteria|c__Gammaproteobacteria|o__Burkholderiales|f__Neisseriaceae|g__unclassified_mgs_55|s__unclassified_mgs_55	pheno.2226	2	1	TRUE	0.0122131	6.75487e-07	0.980761	0.0122131	24.5922
rs60987581	C	T	C	T	-0.1017	0.0445214	0.4752	0.371054	FALSE	FALSE	FALSE	GCST90018609	0.0764058	0.560098	100000	constipation	TRUE	reported	textfile	0.02215	4.65e-06	1968	k__Bacteria|p__Proteobacteria|c__Gammaproteobacteria|o__Burkholderiales|f__Neisseriaceae|g__unclassified_mgs_55|s__unclassified_mgs_55	pheno.2226	2	1	TRUE	0.0104877	3.39541e-06	0.982622	0.0106091	21.0812
rs1056513	G	A	G	A	0.09776	0.038724	0.4018	0.411758	FALSE	FALSE	FALSE	GCST90018609	0.0749907	0.605586	100000	constipation	TRUE	reported	textfile	0.02202	9.547e-06	1980	k__Bacteria|p__Fusobacteriota|c__Fusobacteriia|o__Fusobacteriales|f__Fusobacteriaceae|g__Fusobacterium|s__unclassified_mgs_3321	pheno.2246	2	1	TRUE	0.00986632	2.66657e-06	0.979828	0.00986632	19.7101
rs12128392	G	T	G	T	-0.09871	-0.0838615	0.3862	0.33186	FALSE	FALSE	FALSE	GCST90018609	0.0793369	0.290498	100000	constipation	TRUE	reported	textfile	0.02205	8.002e-06	1980	k__Bacteria|p__Fusobacteriota|c__Fusobacteriia|o__Fusobacteriales|f__Fusobacteriaceae|g__Fusobacterium|s__unclassified_mgs_3321	pheno.2246	2	1	TRUE	0.01003	1.11732e-05	0.981163	0.01003	20.0403
rs1750850	T	TGA	G	C	-0.1121	-0.104645	0.03547	0.423076	TRUE	FALSE	FALSE	GCST90018609	0.0750107	0.162996	100000	constipation	TRUE	reported	textfile	0.02199	3.77e-07	1980	k__Bacteria|p__Fusobacteriota|c__Fusobacteriia|o__Fusobacteriales|f__Fusobacteriaceae|g__Fusobacterium|s__unclassified_mgs_3321	pheno.2246	2	1	FALSE	0.0129678	1.94621e-05	0.978493	0.0129678	25.9873
rs3754063	A	G	A	G	-0.1063	0.320468	0.07366	0.0379899	FALSE	FALSE	FALSE	GCST90018609	0.195518	0.101199	100000	constipation	TRUE	reported	textfile	0.02198	1.425e-06	1980	k__Bacteria|p__Fusobacteriota|c__Fusobacteriia|o__Fusobacteriales|f__Fusobacteriaceae|g__Fusobacterium|s__unclassified_mgs_3321	pheno.2246	2	1	TRUE	0.0116864	2.68653e-05	0.978048	0.0116864	23.389
rs713395	A	G	A	G	-0.1012	0.219656	0.1305	0.158253	FALSE	FALSE	FALSE	GCST90018609	0.0990152	0.0265273	100000	constipation	TRUE	reported	textfile	0.02199	4.451e-06	1980	k__Bacteria|p__Fusobacteriota|c__Fusobacteriia|o__Fusobacteriales|f__Fusobacteriaceae|g__Fusobacterium|s__unclassified_mgs_3321	pheno.2246	2	1	TRUE	0.010594	4.92117e-05	0.978493	0.010594	21.1792
rs12070058	A	T	A	T	-0.1103	0.139979	0.04315	0.0470332	FALSE	TRUE	FALSE	GCST90018609	0.175337	0.42467	100000	constipation	TRUE	reported	textfile	0.02217	7.145e-07	1997	k__Bacteria|p__Campylobacterota|c__Campylobacteria|o__Campylobacterales|f__Campylobacteraceae|g__Campylobacter_A|s__unclassified_mgs_2125	pheno.2254	2	1	TRUE	0.0122552	6.37365e-06	0.990729	0.0122552	24.7525
rs34068688	G	C	G	C	0.09963	-0.0282412	0.245	0.345738	FALSE	TRUE	FALSE	GCST90018609	0.0784111	0.718722	100000	constipation	TRUE	reported	textfile	0.02226	8.052e-06	1997	k__Bacteria|p__Campylobacterota|c__Campylobacteria|o__Campylobacterales|f__Campylobacteraceae|g__Campylobacter_A|s__unclassified_mgs_2125	pheno.2254	2	1	TRUE	0.00994141	1.29723e-06	0.994751	0.00994141	20.0323
rs4659161	T	C	T	C	0.09928	0.034658	0.4492	0.387443	FALSE	FALSE	FALSE	GCST90018609	0.0847437	0.682559	100000	constipation	TRUE	reported	textfile	0.02237	9.598e-06	1997	k__Bacteria|p__Campylobacterota|c__Campylobacteria|o__Campylobacterales|f__Campylobacteraceae|g__Campylobacter_A|s__unclassified_mgs_2125	pheno.2254	2	1	TRUE	0.00977647	1.67263e-06	0.999666	0.00977647	19.6966
rs12044442	T	A	T	A	0.09742	0.0697445	0.3001	0.30648	FALSE	TRUE	FALSE	GCST90018609	0.079674	0.381371	100000	constipation	TRUE	reported	textfile	0.02193	9.373e-06	1982	k__Bacteria|p__Proteobacteria|c__Gammaproteobacteria|o__Enterobacterales|f__Pasteurellaceae|g__Aggregatibacter|s__unclassified_mgs_3313	pheno.2291	2	1	TRUE	0.0098684	7.66287e-06	0.976316	0.0098684	19.7342
rs3737581	G	A	G	A	-0.1088	0.0195067	0.4876	0.433419	FALSE	FALSE	FALSE	GCST90018609	0.0750552	0.794942	100000	constipation	TRUE	reported	textfile	0.02197	8.056e-07	1982	k__Bacteria|p__Proteobacteria|c__Gammaproteobacteria|o__Enterobacterales|f__Pasteurellaceae|g__Aggregatibacter|s__unclassified_mgs_3313	pheno.2291	2	1	TRUE	0.0122345	6.75487e-07	0.978097	0.0122345	24.5244
rs974363	G	T	G	T	0.1031	0.0820791	0.1121	0.174045	FALSE	FALSE	FALSE	GCST90018609	0.0966701	0.395846	100000	constipation	TRUE	reported	textfile	0.02195	2.793e-06	1982	k__Bacteria|p__Proteobacteria|c__Gammaproteobacteria|o__Enterobacterales|f__Pasteurellaceae|g__Aggregatibacter|s__unclassified_mgs_3313	pheno.2291	2	1	TRUE	0.0110197	7.20918e-06	0.977207	0.0110197	22.0622
rs10924866	T	C	T	C	-0.1003	0.0203857	0.1791	0.180847	FALSE	FALSE	FALSE	GCST90018609	0.0952076	0.830455	100000	constipation	TRUE	reported	textfile	0.02222	6.684e-06	1993	k__Bacteria|p__Bacteroidota|c__Bacteroidia|o__Bacteroidales|f__Porphyromonadaceae|g__Porphyromonas|s__unclassified_mgs_1260	pheno.2345	2	1	TRUE	0.0101303	4.58475e-07	0.991968	0.0101303	20.3758
rs215863	A	G	A	G	-0.1031	0.0770092	0.4005	0.274468	FALSE	FALSE	FALSE	GCST90018609	0.0828178	0.352442	100000	constipation	TRUE	reported	textfile	0.02226	3.868e-06	1993	k__Bacteria|p__Bacteroidota|c__Bacteroidia|o__Bacteroidales|f__Porphyromonadaceae|g__Porphyromonas|s__unclassified_mgs_1260	pheno.2345	2	1	TRUE	0.0106596	8.64654e-06	0.993754	0.0106596	21.452
rs9659043	G	C	G	C	-0.09922	-0.0864109	0.007937	0.010163	FALSE	TRUE	FALSE	GCST90018609	0.404678	0.830914	100000	constipation	TRUE	reported	textfile	0.02222	8.434e-06	1993	k__Bacteria|p__Bacteroidota|c__Bacteroidia|o__Bacteroidales|f__Porphyromonadaceae|g__Porphyromonas|s__unclassified_mgs_1260	pheno.2345	2	1	TRUE	0.00991543	4.55959e-07	0.991968	0.00991543	19.9393
rs11806366	C	G	C	G	-0.102	0.096286	0.1429	0.182095	FALSE	TRUE	FALSE	GCST90018609	0.0972304	0.322034	100000	constipation	TRUE	reported	textfile	0.02205	4.005e-06	1992	k__Bacteria|p__Firmicutes|c__Clostridia|o__Lachnospirales|f__Lachnospiraceae|g__Lachnoanaerobaculum|s__unclassified_mgs_2166	pheno.2401	2	1	TRUE	0.0106386	9.80678e-06	0.984132	0.0106386	21.3985
rs215777	T	C	T	C	0.1056	-0.0712917	0.4519	0.440051	FALSE	FALSE	FALSE	GCST90018609	0.0764687	0.351182	100000	constipation	TRUE	reported	textfile	0.02209	1.882e-06	1992	k__Bacteria|p__Firmicutes|c__Clostridia|o__Lachnospirales|f__Lachnospiraceae|g__Lachnoanaerobaculum|s__unclassified_mgs_2166	pheno.2401	2	1	TRUE	0.0113534	8.69192e-06	0.985917	0.0113534	22.8526
rs6588518	T	C	T	C	-0.09868	-0.100649	0.3227	0.415794	FALSE	FALSE	FALSE	GCST90018609	0.0776291	0.194788	100000	constipation	TRUE	reported	textfile	0.02206	8.115e-06	1992	k__Bacteria|p__Firmicutes|c__Clostridia|o__Lachnospirales|f__Lachnospiraceae|g__Lachnoanaerobaculum|s__unclassified_mgs_2166	pheno.2401	2	1	TRUE	0.00995518	1.68103e-05	0.984578	0.00995518	20.01
rs11579797	A	G	A	G	0.1049	0.192428	0.2262	0.177866	FALSE	FALSE	FALSE	GCST90018609	0.097378	0.0481443	100000	constipation	TRUE	reported	textfile	0.02227	2.642e-06	1989	k__Bacteria|p__Firmicutes|c__Bacilli|o__Lactobacillales|f__Streptococcaceae|g__Streptococcus|s__Streptococcus_sinensis_mgs_638	pheno.2416	2	1	TRUE	0.0110431	3.90487e-05	0.993202	0.0110431	22.1876
rs56052403	G	A	G	A	0.103	-0.236539	0.1096	0.0830642	FALSE	FALSE	FALSE	GCST90018609	0.133792	0.0770676	100000	constipation	TRUE	reported	textfile	0.02226	3.978e-06	1989	k__Bacteria|p__Firmicutes|c__Bacilli|o__Lactobacillales|f__Streptococcaceae|g__Streptococcus|s__Streptococcus_sinensis_mgs_638	pheno.2416	2	1	TRUE	0.0106604	3.12565e-05	0.992756	0.0106604	21.4104
rs648856	A	G	A	G	0.1004	0.0410432	0.5	0.427648	FALSE	FALSE	FALSE	GCST90018609	0.0743614	0.580987	100000	constipation	TRUE	reported	textfile	0.02232	7.318e-06	1989	k__Bacteria|p__Firmicutes|c__Bacilli|o__Lactobacillales|f__Streptococcaceae|g__Streptococcus|s__Streptococcus_sinensis_mgs_638	pheno.2416	2	1	TRUE	0.0100805	3.04646e-06	0.995432	0.0100805	20.2339
rs10489341	T	C	T	C	-0.1032	-0.620921	0.031	0.00699924	FALSE	FALSE	FALSE	GCST90018609	0.474296	0.190486	100000	constipation	TRUE	reported	textfile	0.02234	4.053e-06	1987	k__Bacteria|p__Spirochaetota|c__Spirochaetia|o__Treponematales|f__Treponemataceae|g__Treponema_A|s__unclassified_mgs_3206	pheno.2550	2	1	TRUE	0.0106363	1.71386e-05	0.995823	0.0106363	21.3399
rs12027761	C	T	C	T	-0.1014	0.100853	0.006448	0.0472755	FALSE	FALSE	FALSE	GCST90018609	0.185828	0.587321	100000	constipation	TRUE	reported	textfile	0.02227	5.644e-06	1987	k__Bacteria|p__Spirochaetota|c__Spirochaetia|o__Treponematales|f__Treponemataceae|g__Treponema_A|s__unclassified_mgs_3206	pheno.2550	2	1	TRUE	0.0103362	2.94553e-06	0.992703	0.0103362	20.7317
rs1577754	A	T	A	T	-0.09917	0.465251	0.04613	0.0296974	FALSE	TRUE	FALSE	GCST90018609	0.212819	0.0288058	100000	constipation	TRUE	reported	textfile	0.02234	9.501e-06	1987	k__Bacteria|p__Spirochaetota|c__Spirochaetia|o__Treponematales|f__Treponemataceae|g__Treponema_A|s__unclassified_mgs_3206	pheno.2550	2	1	TRUE	0.00982978	4.77905e-05	0.995823	0.00982978	19.7058
rs6700730	T	A	T	A	0.1021	-0.0109843	0.2391	0.269878	FALSE	TRUE	FALSE	GCST90018609	0.0824872	0.894064	100000	constipation	TRUE	reported	textfile	0.02238	5.39e-06	1987	k__Bacteria|p__Spirochaetota|c__Spirochaetia|o__Treponematales|f__Treponemataceae|g__Treponema_A|s__unclassified_mgs_3206	pheno.2550	2	1	TRUE	0.0103763	1.77328e-07	0.997606	0.0103763	20.8128
rs74568553	A	G	A	G	-0.1033	-0.0721806	0.09226	0.115915	FALSE	FALSE	FALSE	GCST90018609	0.123037	0.557432	100000	constipation	TRUE	reported	textfile	0.02229	3.79e-06	1987	k__Bacteria|p__Spirochaetota|c__Spirochaetia|o__Treponematales|f__Treponemataceae|g__Treponema_A|s__unclassified_mgs_3206	pheno.2550	2	1	TRUE	0.010704	3.44176e-06	0.993594	0.010704	21.4773
rs12032825	A	T	A	T	-0.1141	-0.101095	0.1999	0.20206	FALSE	TRUE	FALSE	GCST90018609	0.0925317	0.274596	100000	constipation	TRUE	reported	textfile	0.02221	3.085e-07	1986	k__Bacteria|p__Actinobacteriota|c__Actinobacteria|o__Actinomycetales|f__Actinomycetaceae|g__Actinomyces|s__Actinomyces_dentalis_mgs_232	pheno.2573	2	1	TRUE	0.0131278	1.19365e-05	0.989779	0.0131278	26.3921
rs4656732	A	G	A	G	-0.1028	0.00671768	0.1528	0.105404	FALSE	FALSE	FALSE	GCST90018609	0.120442	0.955521	100000	constipation	TRUE	reported	textfile	0.02241	4.811e-06	1986	k__Bacteria|p__Actinobacteriota|c__Actinobacteria|o__Actinomycetales|f__Actinomycetaceae|g__Actinomyces|s__Actinomyces_dentalis_mgs_232	pheno.2573	2	1	TRUE	0.0104949	3.11095e-08	0.998692	0.0104949	21.0428
rs61770281	T	C	T	C	0.1056	0.0533322	0.08234	0.0684471	FALSE	FALSE	FALSE	GCST90018609	0.147502	0.717673	100000	constipation	TRUE	reported	textfile	0.02229	2.305e-06	1986	k__Bacteria|p__Actinobacteriota|c__Actinobacteria|o__Actinomycetales|f__Actinomycetaceae|g__Actinomyces|s__Actinomyces_dentalis_mgs_232	pheno.2573	2	1	TRUE	0.0111861	1.30736e-06	0.993344	0.0111861	22.4444
rs12472579	T	A	T	A	-0.1005	-0.116215	0.005704	0.0182279	FALSE	TRUE	FALSE	GCST90018609	0.285557	0.684024	100000	constipation	TRUE	reported	textfile	0.02211	5.758e-06	1994	k__Bacteria|p__Firmicutes|c__Negativicutes|o__Veillonellales|f__Veillonellaceae|g__F0422|s__unclassified_mgs_1175	pheno.2639	2	1	TRUE	0.0102656	1.65634e-06	0.987305	0.0102656	20.6612
rs2883158	C	T	C	T	0.1077	0.0241856	0.1352	0.191873	FALSE	FALSE	FALSE	GCST90018609	0.0929268	0.794659	100000	constipation	TRUE	reported	textfile	0.02213	1.216e-06	1994	k__Bacteria|p__Firmicutes|c__Negativicutes|o__Veillonellales|f__Veillonellaceae|g__F0422|s__unclassified_mgs_1175	pheno.2639	2	1	TRUE	0.0117502	6.77395e-07	0.988198	0.0117502	23.6847
rs6688953	A	G	A	G	0.1007	-0.0109473	0.02431	0.0173441	FALSE	FALSE	FALSE	GCST90018609	0.277336	0.968513	100000	constipation	TRUE	reported	textfile	0.02215	5.845e-06	1994	k__Bacteria|p__Firmicutes|c__Negativicutes|o__Veillonellales|f__Veillonellaceae|g__F0422|s__unclassified_mgs_1175	pheno.2639	2	1	TRUE	0.0102693	1.55815e-08	0.989091	0.0102693	20.6686
rs11579994	G	A	G	A	-0.1002	0.171804	0.1133	0.0807671	FALSE	FALSE	FALSE	GCST90018609	0.137037	0.209951	100000	constipation	TRUE	reported	textfile	0.02254	9.197e-06	1976	k__Bacteria|p__Bacteroidota|c__Bacteroidia|o__Bacteroidales|f__Porphyromonadaceae|g__Porphyromonas|s__unclassified_mgs_2117	pheno.2698	2	1	TRUE	0.00991184	1.57177e-05	1.00195	0.00991184	19.7619
rs1474613	A	G	A	G	0.1054	0.0167682	0.3876	0.526085	FALSE	FALSE	FALSE	GCST90018609	0.0749116	0.822882	100000	constipation	TRUE	reported	textfile	0.02243	2.81e-06	1976	k__Bacteria|p__Bacteroidota|c__Bacteroidia|o__Bacteroidales|f__Porphyromonadaceae|g__Porphyromonas|s__unclassified_mgs_2117	pheno.2698	2	1	TRUE	0.0110623	5.01053e-07	0.997063	0.0110623	22.0812
rs9659043	G	C	G	C	-0.1092	-0.0864109	0.007937	0.010163	FALSE	TRUE	FALSE	GCST90018609	0.404678	0.830914	100000	constipation	TRUE	reported	textfile	0.0224	1.173e-06	1976	k__Bacteria|p__Bacteroidota|c__Bacteroidia|o__Bacteroidales|f__Porphyromonadaceae|g__Porphyromonas|s__unclassified_mgs_2117	pheno.2698	2	1	TRUE	0.0118961	4.55959e-07	0.99573	0.0118961	23.7656
rs12119558	A	G	A	G	-0.09835	0.152803	0.2059	0.127251	FALSE	FALSE	FALSE	GCST90018609	0.110079	0.1651	100000	constipation	TRUE	reported	textfile	0.02219	9.796e-06	1989	k__Bacteria|p__Spirochaetota|c__Spirochaetia|o__Treponematales|f__Treponemataceae|g__Treponema_A|s__Treponema_A_medium_mgs_473	pheno.2706	2	1	TRUE	0.00978957	1.92688e-05	0.989634	0.00978957	19.6442
rs137971006	T	C	T	C	-0.1013	0.168014	0.02555	0.0623939	FALSE	FALSE	FALSE	GCST90018609	0.151594	0.267725	100000	constipation	TRUE	reported	textfile	0.02225	5.61e-06	1989	k__Bacteria|p__Spirochaetota|c__Spirochaetia|o__Treponematales|f__Treponemataceae|g__Treponema_A|s__Treponema_A_medium_mgs_473	pheno.2706	2	1	TRUE	0.0103241	1.22837e-05	0.99231	0.0103241	20.7281
rs546757	G	A	G	A	-0.1002	-0.0161044	0.2398	0.164302	FALSE	FALSE	FALSE	GCST90018609	0.099267	0.871122	100000	constipation	TRUE	reported	textfile	0.02224	7.018e-06	1989	k__Bacteria|p__Spirochaetota|c__Spirochaetia|o__Treponematales|f__Treponemataceae|g__Treponema_A|s__Treponema_A_medium_mgs_473	pheno.2706	2	1	TRUE	0.0101124	2.63203e-07	0.991864	0.0101124	20.2986
rs74568553	A	G	A	G	-0.0999	-0.0721806	0.09226	0.115915	FALSE	FALSE	FALSE	GCST90018609	0.123037	0.557432	100000	constipation	TRUE	reported	textfile	0.0222	7.18e-06	1989	k__Bacteria|p__Spirochaetota|c__Spirochaetia|o__Treponematales|f__Treponemataceae|g__Treponema_A|s__Treponema_A_medium_mgs_473	pheno.2706	2	1	TRUE	0.0100884	3.44176e-06	0.99008	0.0100884	20.25
rs9943226	G	A	G	A	0.1032	0.142958	0.02108	0.0433225	FALSE	FALSE	FALSE	GCST90018609	0.181082	0.429839	100000	constipation	TRUE	reported	textfile	0.02221	3.609e-06	1989	k__Bacteria|p__Spirochaetota|c__Spirochaetia|o__Treponematales|f__Treponemataceae|g__Treponema_A|s__Treponema_A_medium_mgs_473	pheno.2706	2	1	TRUE	0.0107491	6.23267e-06	0.990526	0.0107491	21.5905
rs200427012	G	A	G	A	-0.09811	-0.0505834	0.1054	0.0668168	FALSE	FALSE	FALSE	GCST90018609	0.155922	0.745625	100000	constipation	TRUE	reported	textfile	0.02185	7.552e-06	1996	k__Bacteria|p__Firmicutes|c__Bacilli|o__Lactobacillales|f__Streptococcaceae|g__Streptococcus|s__Streptococcus_sp001553685_mgs_223	pheno.279	2	1	TRUE	0.0100099	1.05246e-06	0.976184	0.0100099	20.1615
rs423295	T	C	T	C	0.1006	0.00172085	0.2163	0.247765	FALSE	FALSE	FALSE	GCST90018609	0.0855615	0.983954	100000	constipation	TRUE	reported	textfile	0.02188	4.487e-06	1996	k__Bacteria|p__Firmicutes|c__Bacilli|o__Lactobacillales|f__Streptococcaceae|g__Streptococcus|s__Streptococcus_sp001553685_mgs_223	pheno.279	2	1	TRUE	0.0104905	4.04516e-09	0.977524	0.0104905	21.1398
rs72729484	G	A	G	A	0.1071	-0.101144	0.09127	0.131186	FALSE	FALSE	FALSE	GCST90018609	0.115764	0.382277	100000	constipation	TRUE	reported	textfile	0.02193	1.12e-06	1996	k__Bacteria|p__Firmicutes|c__Bacilli|o__Lactobacillales|f__Streptococcaceae|g__Streptococcus|s__Streptococcus_sp001553685_mgs_223	pheno.279	2	1	TRUE	0.0118199	7.63376e-06	0.979758	0.0118199	23.8507
rs9429914	G	A	G	A	-0.1011	-0.0880032	0.05283	0.062384	FALSE	FALSE	FALSE	GCST90018609	0.152953	0.565047	100000	constipation	TRUE	reported	textfile	0.02194	4.373e-06	1996	k__Bacteria|p__Firmicutes|c__Bacilli|o__Lactobacillales|f__Streptococcaceae|g__Streptococcus|s__Streptococcus_sp001553685_mgs_223	pheno.279	2	1	TRUE	0.0105367	3.31046e-06	0.980205	0.0105367	21.2339
rs198381	G	A	G	A	0.09988	-0.115116	0.01215	0.00455966	FALSE	FALSE	FALSE	GCST90018609	0.587769	0.844725	100000	constipation	TRUE	reported	textfile	0.02222	7.381e-06	1981	k__Bacteria|p__Patescibacteria|c__Saccharimonadia|o__Saccharimonadales|f__Saccharimonadaceae|g__TM7x|s__unclassified_mgs_503	pheno.2965	2	1	TRUE	0.0101068	3.83592e-07	0.988977	0.0101068	20.2055
rs2798632	A	G	A	G	0.106	0.0485973	0.1726	0.112229	FALSE	FALSE	FALSE	GCST90018609	0.117691	0.679664	100000	constipation	TRUE	reported	textfile	0.02222	1.962e-06	1981	k__Bacteria|p__Patescibacteria|c__Saccharimonadia|o__Saccharimonadales|f__Saccharimonadaceae|g__TM7x|s__unclassified_mgs_503	pheno.2965	2	1	TRUE	0.0113687	1.70508e-06	0.988977	0.0113687	22.7575
rs79172735	T	G	T	G	-0.1051	0.189088	0.0506	0.0529239	FALSE	FALSE	FALSE	GCST90018609	0.165255	0.252533	100000	constipation	TRUE	reported	textfile	0.02216	2.271e-06	1981	k__Bacteria|p__Patescibacteria|c__Saccharimonadia|o__Saccharimonadales|f__Saccharimonadaceae|g__TM7x|s__unclassified_mgs_503	pheno.2965	2	1	TRUE	0.0112386	1.30925e-05	0.986307	0.0112386	22.494
rs6699951	G	A	G	A	-0.1038	0.0372968	0.3862	0.43635	FALSE	FALSE	FALSE	GCST90018609	0.0798578	0.640471	100000	constipation	TRUE	reported	textfile	0.02228	3.403e-06	1992	k__Bacteria|p__Firmicutes|c__Bacilli|o__Lactobacillales|f__Streptococcaceae|g__Streptococcus|s__Streptococcus_pneumoniae_D_mgs_1744	pheno.298	2	1	TRUE	0.0107895	2.18131e-06	0.994397	0.0107895	21.7052
rs67425476	T	A	T	A	-0.09921	0.162857	0.127	0.121893	FALSE	TRUE	FALSE	GCST90018609	0.111756	0.145048	100000	constipation	TRUE	reported	textfile	0.02228	8.925e-06	1992	k__Bacteria|p__Firmicutes|c__Bacilli|o__Lactobacillales|f__Streptococcaceae|g__Streptococcus|s__Streptococcus_pneumoniae_D_mgs_1744	pheno.298	2	1	TRUE	0.00986556	2.12357e-05	0.994397	0.00986556	19.8281
rs77865687	G	C	G	C	-0.1009	-0.00699847	0.2527	0.213451	FALSE	TRUE	FALSE	GCST90018609	0.0923791	0.939612	100000	constipation	TRUE	reported	textfile	0.02227	6.279e-06	1992	k__Bacteria|p__Firmicutes|c__Bacilli|o__Lactobacillales|f__Streptococcaceae|g__Streptococcus|s__Streptococcus_pneumoniae_D_mgs_1744	pheno.298	2	1	TRUE	0.0102101	5.73941e-08	0.993951	0.0102101	20.5278
rs2281139	T	G	T	G	-0.09972	0.0233241	0.06523	0.106042	FALSE	FALSE	FALSE	GCST90018609	0.118564	0.844046	100000	constipation	TRUE	reported	textfile	0.02223	7.678e-06	1976	k__Bacteria|p__Patescibacteria|c__Saccharimonadia|o__Saccharimonadales|f__Saccharimonadaceae|g__TM7x|s__unclassified_mgs_1191	pheno.3061	2	1	TRUE	0.010091	3.86999e-07	0.988173	0.010091	20.1227
rs72864766	A	G	A	G	0.09984	0.49575	0.01612	0.00794663	FALSE	FALSE	FALSE	GCST90018609	0.424653	0.24304	100000	constipation	TRUE	reported	textfile	0.02224	7.527e-06	1976	k__Bacteria|p__Patescibacteria|c__Saccharimonadia|o__Saccharimonadales|f__Saccharimonadaceae|g__TM7x|s__unclassified_mgs_1191	pheno.3061	2	1	TRUE	0.010106	1.36288e-05	0.988617	0.010106	20.153
rs79172735	T	G	T	G	-0.1013	0.189088	0.0506	0.0529239	FALSE	FALSE	FALSE	GCST90018609	0.165255	0.252533	100000	constipation	TRUE	reported	textfile	0.02222	5.477e-06	1976	k__Bacteria|p__Patescibacteria|c__Saccharimonadia|o__Saccharimonadales|f__Saccharimonadaceae|g__TM7x|s__unclassified_mgs_1191	pheno.3061	2	1	TRUE	0.0104192	1.30925e-05	0.987728	0.0104192	20.7841
rs12402880	C	A	C	A	-0.09973	-0.137989	0.4918	0.38085	FALSE	FALSE	FALSE	GCST90018609	0.076528	0.0713709	100000	constipation	TRUE	reported	textfile	0.0218	5.077e-06	1995	k__Bacteria|p__Bacteroidota|c__Bacteroidia|o__Bacteroidales|f__Porphyromonadaceae|g__Porphyromonas|s__unclassified_mgs_2856	pheno.3076	2	1	TRUE	0.0103919	3.25117e-05	0.973706	0.0103919	20.9285
rs1342700	C	A	C	A	0.09881	0.0513464	0.3309	0.398135	FALSE	FALSE	FALSE	GCST90018609	0.0746486	0.491552	100000	constipation	TRUE	reported	textfile	0.02182	6.293e-06	1995	k__Bacteria|p__Bacteroidota|c__Bacteroidia|o__Bacteroidales|f__Porphyromonadaceae|g__Porphyromonas|s__unclassified_mgs_2856	pheno.3076	2	1	TRUE	0.0101845	4.73134e-06	0.9746	0.0101845	20.5065
rs9804074	A	G	A	G	0.1008	-0.00746672	0.1052	0.106614	FALSE	FALSE	FALSE	GCST90018609	0.119132	0.950024	100000	constipation	TRUE	reported	textfile	0.02179	3.98e-06	1995	k__Bacteria|p__Bacteroidota|c__Bacteroidia|o__Bacteroidales|f__Porphyromonadaceae|g__Porphyromonas|s__unclassified_mgs_2856	pheno.3076	2	1	TRUE	0.0106233	3.92839e-08	0.97326	0.0106233	21.3996
rs111754961	A	G	A	G	-0.1057	0.125334	0.05134	0.0509065	FALSE	FALSE	FALSE	GCST90018609	0.168666	0.457428	100000	constipation	TRUE	reported	textfile	0.02211	1.87e-06	1987	k__Bacteria|p__Spirochaetota|c__Spirochaetia|o__Treponematales|f__Treponemataceae|g__Treponema_D|s__unclassified_mgs_3299	pheno.3107	2	1	TRUE	0.0113826	5.5219e-06	0.98557	0.0113826	22.8545
rs750572	G	A	G	A	-0.1013	-0.0465098	0.1124	0.0651948	FALSE	FALSE	FALSE	GCST90018609	0.150253	0.756909	100000	constipation	TRUE	reported	textfile	0.02219	5.277e-06	1987	k__Bacteria|p__Spirochaetota|c__Spirochaetia|o__Treponematales|f__Treponemataceae|g__Treponema_D|s__unclassified_mgs_3299	pheno.3107	2	1	TRUE	0.0103898	9.58184e-07	0.989137	0.0103898	20.8403
rs79768369	C	G	C	G	0.1154	-0.0408655	0.07341	0.0675923	FALSE	TRUE	FALSE	GCST90018609	0.151557	0.787439	100000	constipation	TRUE	reported	textfile	0.0222	2.233e-07	1987	k__Bacteria|p__Spirochaetota|c__Spirochaetia|o__Treponematales|f__Treponemataceae|g__Treponema_D|s__unclassified_mgs_3299	pheno.3107	2	1	TRUE	0.0134299	7.27058e-07	0.989582	0.0134299	27.0213
rs10493396	G	A	G	A	-0.1031	0.076655	0.2304	0.198986	FALSE	FALSE	FALSE	GCST90018609	0.0922921	0.406217	100000	constipation	TRUE	reported	textfile	0.02233	4.187e-06	1983	k__Bacteria|p__Patescibacteria|c__Saccharimonadia|o__Saccharimonadales|f__Saccharimonadaceae|g__unclassified_mgs_1283	pheno.3149	2	1	TRUE	0.0106465	6.89855e-06	0.994375	0.0106465	21.3177
rs267641	C	T	C	T	0.09993	0.359236	0.03249	0.0315974	FALSE	FALSE	FALSE	GCST90018609	0.207337	0.0831632	100000	constipation	TRUE	reported	textfile	0.02236	8.316e-06	1983	k__Bacteria|p__Patescibacteria|c__Saccharimonadia|o__Saccharimonadales|f__Saccharimonadaceae|g__unclassified_mgs_1283	pheno.3149	2	1	TRUE	0.00998175	3.00194e-05	0.995711	0.00998175	19.9732
rs72610724	T	C	T	C	-0.1136	-0.0230533	0.2909	0.409315	FALSE	FALSE	FALSE	GCST90018609	0.0758276	0.761111	100000	constipation	TRUE	reported	textfile	0.0224	4.322e-07	1971	k__Bacteria|p__Patescibacteria|c__Saccharimonadia|o__Saccharimonadales|f__Saccharimonadaceae|g__unclassified_mgs_1283	pheno.3149	2	1	TRUE	0.0128166	9.24311e-07	0.994469	0.0128937	25.7194
rs12127203	G	A	G	A	-0.1019	0.0156195	0.1974	0.261187	FALSE	FALSE	FALSE	GCST90018609	0.0854278	0.854925	100000	constipation	TRUE	reported	textfile	0.0224	5.658e-06	1978	k__Bacteria|p__Patescibacteria|c__Saccharimonadia|o__Saccharimonadales|f__Saccharimonadaceae|g__TM7x|s__unclassified_mgs_386	pheno.3196	2	1	TRUE	0.0103643	3.34304e-07	0.996234	0.0103643	20.6944
rs3128691	C	A	C	A	-0.122	-0.0145918	0.2743	0.30857	FALSE	FALSE	FALSE	GCST90018609	0.0793046	0.854016	100000	constipation	TRUE	reported	textfile	0.02242	5.89e-08	1978	k__Bacteria|p__Patescibacteria|c__Saccharimonadia|o__Saccharimonadales|f__Saccharimonadaceae|g__TM7x|s__unclassified_mgs_386	pheno.3196	2	1	TRUE	0.0147639	3.38557e-07	0.997123	0.0147639	29.6107
rs61813492	T	C	T	C	-0.1013	-0.55788	0.01513	0.0100628	FALSE	FALSE	FALSE	GCST90018609	0.459388	0.224596	100000	constipation	TRUE	reported	textfile	0.02235	6.179e-06	1978	k__Bacteria|p__Patescibacteria|c__Saccharimonadia|o__Saccharimonadales|f__Saccharimonadaceae|g__TM7x|s__unclassified_mgs_386	pheno.3196	2	1	TRUE	0.0102893	1.47477e-05	0.99401	0.0102893	20.543
rs12035401	G	A	G	A	-0.1142	0.020558	0.08358	0.110579	FALSE	FALSE	FALSE	GCST90018609	0.122794	0.867041	100000	constipation	TRUE	reported	textfile	0.0223	3.356e-07	1985	k__Bacteria|p__Patescibacteria|c__Saccharimonadia|o__Saccharimonadales|f__Saccharimonadaceae|g__unclassified_mgs_2329	pheno.3222	2	1	TRUE	0.0130525	2.80294e-07	0.993539	0.0130525	26.2254
rs12732170	A	G	A	G	-0.1025	0.17436	0.02381	0.0316234	FALSE	FALSE	FALSE	GCST90018609	0.208542	0.403106	100000	constipation	TRUE	reported	textfile	0.02227	4.486e-06	1985	k__Bacteria|p__Patescibacteria|c__Saccharimonadia|o__Saccharimonadales|f__Saccharimonadaceae|g__unclassified_mgs_2329	pheno.3222	2	1	TRUE	0.0105699	6.99051e-06	0.992203	0.0105699	21.184
rs59319739	G	C	G	C	0.09959	0.139103	0.2118	0.132486	FALSE	TRUE	FALSE	GCST90018609	0.108561	0.200076	100000	constipation	TRUE	reported	textfile	0.02224	7.943e-06	1985	k__Bacteria|p__Patescibacteria|c__Saccharimonadia|o__Saccharimonadales|f__Saccharimonadaceae|g__unclassified_mgs_2329	pheno.3222	2	1	TRUE	0.0100108	1.64183e-05	0.990866	0.0100108	20.0522
rs1415715	C	T	C	T	-0.1055	-0.00452495	0.2718	0.360607	FALSE	FALSE	FALSE	GCST90018609	0.076244	0.952675	100000	constipation	TRUE	reported	textfile	0.02231	2.415e-06	1976	k__Bacteria|p__Patescibacteria|c__Saccharimonadia|o__Saccharimonadales|f__Saccharimonadaceae|g__unclassified_mgs_1185	pheno.3250	2	1	TRUE	0.0112013	3.5223e-08	0.991729	0.0112013	22.3617
rs41280774	A	G	A	G	0.1002	-0.026604	0.04043	0.0685823	FALSE	FALSE	FALSE	GCST90018609	0.154763	0.863515	100000	constipation	TRUE	reported	textfile	0.02233	7.693e-06	1976	k__Bacteria|p__Patescibacteria|c__Saccharimonadia|o__Saccharimonadales|f__Saccharimonadaceae|g__unclassified_mgs_1185	pheno.3250	2	1	TRUE	0.0100973	2.95508e-07	0.992618	0.0100973	20.1353
rs6678517	G	A	G	A	-0.1091	0.0473464	0.4898	0.461131	FALSE	FALSE	FALSE	GCST90018609	0.0736766	0.520468	100000	constipation	TRUE	reported	textfile	0.02235	1.131e-06	1976	k__Bacteria|p__Patescibacteria|c__Saccharimonadia|o__Saccharimonadales|f__Saccharimonadaceae|g__unclassified_mgs_1185	pheno.3250	2	1	TRUE	0.0119271	4.12973e-06	0.993507	0.0119271	23.8284
rs184965710	G	A	G	A	-0.1054	-0.0317988	0.05134	0.145829	FALSE	FALSE	FALSE	GCST90018609	0.106226	0.764673	100000	constipation	TRUE	reported	textfile	0.02228	2.368e-06	1984	k__Bacteria|p__Patescibacteria|c__Saccharimonadia|o__Saccharimonadales|f__Saccharimonadaceae|g__unclassified_mgs_2734|s__unclassified_mgs_2734	pheno.3251	2	1	TRUE	0.0111653	8.96119e-07	0.992398	0.0111653	22.3795
rs61765771	G	T	G	T	-0.1102	-0.546065	0.005952	0.0135094	FALSE	FALSE	FALSE	GCST90018609	0.326102	0.0940283	100000	constipation	TRUE	reported	textfile	0.02227	8.149e-07	1984	k__Bacteria|p__Patescibacteria|c__Saccharimonadia|o__Saccharimonadales|f__Saccharimonadaceae|g__unclassified_mgs_2734|s__unclassified_mgs_2734	pheno.3251	2	1	TRUE	0.0122036	2.804e-05	0.991953	0.0122036	24.4863
rs61827307	A	C	A	C	0.09999	0.018583	0.3189	0.3747	FALSE	FALSE	FALSE	GCST90018609	0.0757956	0.806322	100000	constipation	TRUE	reported	textfile	0.0223	7.779e-06	1984	k__Bacteria|p__Patescibacteria|c__Saccharimonadia|o__Saccharimonadales|f__Saccharimonadaceae|g__unclassified_mgs_2734|s__unclassified_mgs_2734	pheno.3251	2	1	TRUE	0.0100419	6.01111e-07	0.993289	0.0100419	20.105
rs56375198	A	C	A	C	-0.1002	-0.114997	0.02034	0.0873664	FALSE	FALSE	FALSE	GCST90018609	0.13467	0.393154	100000	constipation	TRUE	reported	textfile	0.02227	7.308e-06	1979	k__Bacteria|p__Patescibacteria|c__Saccharimonadia|o__Saccharimonadales|f__Saccharimonadaceae|g__TM7x|s__unclassified_mgs_2906	pheno.3378	2	1	TRUE	0.0101359	7.29174e-06	0.990702	0.0101359	20.2439
rs61813492	T	C	T	C	-0.101	-0.55788	0.01513	0.0100628	FALSE	FALSE	FALSE	GCST90018609	0.459388	0.224596	100000	constipation	TRUE	reported	textfile	0.02228	6.172e-06	1979	k__Bacteria|p__Patescibacteria|c__Saccharimonadia|o__Saccharimonadales|f__Saccharimonadaceae|g__TM7x|s__unclassified_mgs_2906	pheno.3378	2	1	TRUE	0.0102876	1.47477e-05	0.991147	0.0102876	20.55
rs79172735	T	G	T	G	-0.1065	0.189088	0.0506	0.0529239	FALSE	FALSE	FALSE	GCST90018609	0.165255	0.252533	100000	constipation	TRUE	reported	textfile	0.02223	1.791e-06	1979	k__Bacteria|p__Patescibacteria|c__Saccharimonadia|o__Saccharimonadales|f__Saccharimonadaceae|g__TM7x|s__unclassified_mgs_2906	pheno.3378	2	1	TRUE	0.0114763	1.30925e-05	0.988923	0.0114763	22.952
rs10749805	G	A	G	A	0.1002	-0.135985	0.3041	0.353133	FALSE	FALSE	FALSE	GCST90018609	0.0767765	0.0765298	100000	constipation	TRUE	reported	textfile	0.02249	8.906e-06	1980	k__Bacteria|p__Patescibacteria|c__Saccharimonadia|o__Saccharimonadales|f__Saccharimonadaceae|g__unclassified_mgs_2147|s__unclassified_mgs_2147	pheno.3412	2	1	TRUE	0.00993559	3.13706e-05	1.00074	0.00993559	19.8498
rs12565817	T	C	T	C	-0.1018	-0.0237514	0.4886	0.487506	FALSE	FALSE	FALSE	GCST90018609	0.0740723	0.748474	100000	constipation	TRUE	reported	textfile	0.02235	5.619e-06	1980	k__Bacteria|p__Patescibacteria|c__Saccharimonadia|o__Saccharimonadales|f__Saccharimonadaceae|g__unclassified_mgs_2147|s__unclassified_mgs_2147	pheno.3412	2	1	TRUE	0.0103797	1.02819e-06	0.994512	0.0103797	20.7463
rs731641	T	C	T	C	-0.1019	-0.162084	0.07862	0.0831035	FALSE	FALSE	FALSE	GCST90018609	0.133955	0.226282	100000	constipation	TRUE	reported	textfile	0.02242	5.796e-06	1980	k__Bacteria|p__Patescibacteria|c__Saccharimonadia|o__Saccharimonadales|f__Saccharimonadaceae|g__unclassified_mgs_2147|s__unclassified_mgs_2147	pheno.3412	2	1	TRUE	0.0103357	1.46409e-05	0.997627	0.0103357	20.6575
rs12040189	G	A	G	A	-0.1004	-0.216589	0.2698	0.315175	FALSE	FALSE	FALSE	GCST90018609	0.0792218	0.00625774	100000	constipation	TRUE	reported	textfile	0.02202	5.454e-06	1995	k__Bacteria|p__Bacteroidota|c__Bacteroidia|o__Bacteroidales|f__Bacteroidaceae|g__Prevotella|s__unclassified_mgs_1086	pheno.346	2	1	TRUE	0.0103233	7.47414e-05	0.983533	0.0103233	20.789
rs17126036	G	A	G	A	0.1022	0.0914829	0.1763	0.205317	FALSE	FALSE	FALSE	GCST90018609	0.0908678	0.314046	100000	constipation	TRUE	reported	textfile	0.02196	3.467e-06	1995	k__Bacteria|p__Bacteroidota|c__Bacteroidia|o__Bacteroidales|f__Bacteroidaceae|g__Prevotella|s__unclassified_mgs_1086	pheno.346	2	1	TRUE	0.0107507	1.01359e-05	0.980853	0.0107507	21.6589
rs17131653	T	C	T	C	-0.09992	0.307247	0.01885	0.0060552	FALSE	FALSE	FALSE	GCST90018609	0.480291	0.522361	100000	constipation	TRUE	reported	textfile	0.022	5.941e-06	1995	k__Bacteria|p__Bacteroidota|c__Bacteroidia|o__Bacteroidales|f__Bacteroidaceae|g__Prevotella|s__unclassified_mgs_1086	pheno.346	2	1	TRUE	0.0102443	4.09235e-06	0.982639	0.0102443	20.6281
rs12078360	A	G	A	G	0.1025	-0.0352906	0.1788	0.217468	FALSE	FALSE	FALSE	GCST90018609	0.0896209	0.693746	100000	constipation	TRUE	reported	textfile	0.02247	5.415e-06	1971	k__Bacteria|p__Patescibacteria|c__Saccharimonadia|o__Saccharimonadales|f__Saccharimonadaceae|g__unclassified_mgs_812	pheno.3515	2	1	TRUE	0.0104576	1.55063e-06	0.997577	0.0104576	20.8085
rs17425287	C	T	C	T	-0.1024	0.0387078	0.3118	0.190324	FALSE	FALSE	FALSE	GCST90018609	0.093147	0.677735	100000	constipation	TRUE	reported	textfile	0.02245	5.421e-06	1971	k__Bacteria|p__Patescibacteria|c__Saccharimonadia|o__Saccharimonadales|f__Saccharimonadaceae|g__unclassified_mgs_812	pheno.3515	2	1	TRUE	0.0104558	1.7269e-06	0.996689	0.0104558	20.805
rs2886208	G	A	G	A	-0.1002	0.130596	0.2775	0.254625	FALSE	FALSE	FALSE	GCST90018609	0.083804	0.11915	100000	constipation	TRUE	reported	textfile	0.02245	8.598e-06	1971	k__Bacteria|p__Patescibacteria|c__Saccharimonadia|o__Saccharimonadales|f__Saccharimonadaceae|g__unclassified_mgs_812	pheno.3515	2	1	TRUE	0.0100158	2.42844e-05	0.996689	0.0100158	19.9206
rs55742214	A	C	A	C	-0.1035	-0.304939	0.09003	0.0574921	FALSE	FALSE	FALSE	GCST90018609	0.164274	0.0634133	100000	constipation	TRUE	reported	textfile	0.02246	4.304e-06	1971	k__Bacteria|p__Patescibacteria|c__Saccharimonadia|o__Saccharimonadales|f__Saccharimonadaceae|g__unclassified_mgs_812	pheno.3515	2	1	TRUE	0.0106698	3.44573e-05	0.997133	0.0106698	21.2354
rs10857879	T	C	T	C	-0.1021	0.0185581	0.0496	0.0903282	FALSE	FALSE	FALSE	GCST90018609	0.127538	0.884308	100000	constipation	TRUE	reported	textfile	0.02192	3.398e-06	1999	k__Bacteria|p__Bacteroidota|c__Bacteroidia|o__Bacteroidales|f__Porphyromonadaceae|g__Porphyromonas|s__unclassified_mgs_1569	pheno.3630	2	1	TRUE	0.0107473	2.11736e-07	0.980047	0.0107473	21.6955
rs1726	A	T	A	T	-0.1084	0.0540217	0.151	0.232867	FALSE	TRUE	FALSE	GCST90018609	0.0858726	0.529289	100000	constipation	TRUE	reported	textfile	0.02188	7.889e-07	1999	k__Bacteria|p__Bacteroidota|c__Bacteroidia|o__Bacteroidales|f__Porphyromonadaceae|g__Porphyromonas|s__unclassified_mgs_1569	pheno.3630	2	1	TRUE	0.0121417	3.95763e-06	0.978259	0.0121417	24.5451
rs4926364	C	T	C	T	0.1019	0.0685254	0.09177	0.129245	FALSE	FALSE	FALSE	GCST90018609	0.109597	0.531808	100000	constipation	TRUE	reported	textfile	0.02183	3.262e-06	1999	k__Bacteria|p__Bacteroidota|c__Bacteroidia|o__Bacteroidales|f__Porphyromonadaceae|g__Porphyromonas|s__unclassified_mgs_1569	pheno.3630	2	1	TRUE	0.0107932	3.90941e-06	0.976023	0.0107932	21.7892
rs7514869	G	A	G	A	-0.1031	0.0576274	0.1548	0.115546	FALSE	FALSE	FALSE	GCST90018609	0.11916	0.628661	100000	constipation	TRUE	reported	textfile	0.02192	2.717e-06	1999	k__Bacteria|p__Bacteroidota|c__Bacteroidia|o__Bacteroidales|f__Porphyromonadaceae|g__Porphyromonas|s__unclassified_mgs_1569	pheno.3630	2	1	TRUE	0.0109565	2.33885e-06	0.980047	0.0109565	22.1226
rs10798259	A	G	A	G	-0.09995	0.113464	0.1404	0.19831	FALSE	FALSE	FALSE	GCST90018609	0.0905675	0.210275	100000	constipation	TRUE	reported	textfile	0.02214	6.731e-06	1994	k__Bacteria|p__Firmicutes|c__Bacilli|o__Lactobacillales|f__Streptococcaceae|g__Streptococcus|s__unclassified_mgs_2812	pheno.364	2	1	TRUE	0.0101275	1.56954e-05	0.988645	0.0101275	20.3803
rs16825491	G	C	G	C	-0.09961	-0.0261058	0.4045	0.336813	FALSE	TRUE	FALSE	GCST90018609	0.0777801	0.737146	100000	constipation	TRUE	reported	textfile	0.02216	7.33e-06	1994	k__Bacteria|p__Firmicutes|c__Bacilli|o__Lactobacillales|f__Streptococcaceae|g__Streptococcus|s__unclassified_mgs_2812	pheno.364	2	1	TRUE	0.0100414	1.12653e-06	0.989538	0.0100414	20.2053
rs55873169	A	G	A	G	0.1012	-0.12533	0.3599	0.308704	FALSE	FALSE	FALSE	GCST90018609	0.0887315	0.157815	100000	constipation	TRUE	reported	textfile	0.02212	5.056e-06	1994	k__Bacteria|p__Firmicutes|c__Bacilli|o__Lactobacillales|f__Streptococcaceae|g__Streptococcus|s__unclassified_mgs_2812	pheno.364	2	1	TRUE	0.0103983	1.99504e-05	0.987752	0.0103983	20.931
rs7415294	A	G	A	G	0.1036	-0.0480223	0.2562	0.31178	FALSE	FALSE	FALSE	GCST90018609	0.0798802	0.547721	100000	constipation	TRUE	reported	textfile	0.02219	3.264e-06	1994	k__Bacteria|p__Firmicutes|c__Bacilli|o__Lactobacillales|f__Streptococcaceae|g__Streptococcus|s__unclassified_mgs_2812	pheno.364	2	1	TRUE	0.010824	3.61422e-06	0.990877	0.010824	21.7974
rs78891330	G	A	G	A	0.105	-0.106177	0.07093	0.139901	FALSE	FALSE	FALSE	GCST90018609	0.106572	0.319106	100000	constipation	TRUE	reported	textfile	0.02215	2.309e-06	1994	k__Bacteria|p__Firmicutes|c__Bacilli|o__Lactobacillales|f__Streptococcaceae|g__Streptococcus|s__unclassified_mgs_2812	pheno.364	2	1	TRUE	0.011155	9.92618e-06	0.989091	0.011155	22.4715
rs10913949	G	T	G	T	0.09797	0.0170678	0.2929	0.209199	FALSE	FALSE	FALSE	GCST90018609	0.0905666	0.85052	100000	constipation	TRUE	reported	textfile	0.02202	9.114e-06	2004	k__Bacteria|p__Firmicutes|c__Bacilli|o__Mycoplasmatales|f__Metamycoplasmataceae|g__Metamycoplasma|s__Metamycoplasma_orale_mgs_654	pheno.3675	2	1	TRUE	0.00979072	3.55162e-07	0.985749	0.00979072	19.7948
rs58461093	C	G	C	G	0.1003	0.129804	0.2398	0.228642	FALSE	TRUE	FALSE	GCST90018609	0.0896198	0.14751	100000	constipation	TRUE	reported	textfile	0.02205	5.757e-06	2004	k__Bacteria|p__Firmicutes|c__Bacilli|o__Mycoplasmatales|f__Metamycoplasmataceae|g__Metamycoplasma|s__Metamycoplasma_orale_mgs_654	pheno.3675	2	1	TRUE	0.0102295	2.09781e-05	0.987092	0.0102295	20.6912
rs7533499	T	C	T	C	-0.09874	0.0186241	0.006448	0.138	FALSE	FALSE	FALSE	GCST90018609	0.105934	0.860444	100000	constipation	TRUE	reported	textfile	0.02201	7.657e-06	2004	k__Bacteria|p__Firmicutes|c__Bacilli|o__Mycoplasmatales|f__Metamycoplasmataceae|g__Metamycoplasma|s__Metamycoplasma_orale_mgs_654	pheno.3675	2	1	TRUE	0.00995263	3.09093e-07	0.985301	0.00995263	20.1255
rs11119072	G	A	G	A	-0.1019	-0.00854213	0.4948	0.45332	FALSE	FALSE	FALSE	GCST90018609	0.0742141	0.908365	100000	constipation	TRUE	reported	textfile	0.02236	5.536e-06	1990	k__Bacteria|p__Bacteroidota|c__Bacteroidia|o__Flavobacteriales|f__Flavobacteriaceae|g__Capnocytophaga|s__Capnocytophaga_sputigena_mgs_3341	pheno.399	2	1	TRUE	0.0103389	1.32485e-07	0.997467	0.0103389	20.7685
rs116091030	T	A	T	A	-0.106	-0.0762855	0.2386	0.204192	FALSE	TRUE	FALSE	GCST90018609	0.102982	0.458836	100000	constipation	TRUE	reported	textfile	0.02261	2.963e-06	1990	k__Bacteria|p__Bacteroidota|c__Bacteroidia|o__Flavobacteriales|f__Flavobacteriaceae|g__Capnocytophaga|s__Capnocytophaga_sputigena_mgs_3341	pheno.399	2	1	TRUE	0.010935	5.4874e-06	1.00862	0.010935	21.9791
rs2792794	C	T	C	T	-0.1018	-0.0236145	0.1974	0.272815	FALSE	FALSE	FALSE	GCST90018609	0.0821454	0.77375	100000	constipation	TRUE	reported	textfile	0.02235	5.537e-06	1990	k__Bacteria|p__Bacteroidota|c__Bacteroidia|o__Flavobacteriales|f__Flavobacteriaceae|g__Capnocytophaga|s__Capnocytophaga_sputigena_mgs_3341	pheno.399	2	1	TRUE	0.010328	8.26421e-07	0.99702	0.010328	20.7463
rs2806870	A	G	A	G	0.09823	0.0667661	0.04142	0.0671852	FALSE	FALSE	FALSE	GCST90018609	0.147047	0.649796	100000	constipation	TRUE	reported	textfile	0.02185	7.3e-06	1998	k__Bacteria|p__Firmicutes|c__Clostridia|o__Peptostreptococcales|f__Anaerovoracaceae|g__Eubacterium_A	pheno.442	2	1	TRUE	0.0100242	2.06161e-06	0.976673	0.0100242	20.2109
rs524219	C	G	C	G	0.1007	0.108826	0.0439	0.0357905	FALSE	TRUE	FALSE	GCST90018609	0.200235	0.586791	100000	constipation	TRUE	reported	textfile	0.02185	4.281e-06	1998	k__Bacteria|p__Firmicutes|c__Clostridia|o__Peptostreptococcales|f__Anaerovoracaceae|g__Eubacterium_A	pheno.442	2	1	TRUE	0.0105293	2.95388e-06	0.976673	0.0105293	21.2401
rs9803656	C	T	C	T	0.1075	0.166997	0.1545	0.118571	FALSE	FALSE	FALSE	GCST90018609	0.113202	0.140155	100000	constipation	TRUE	reported	textfile	0.02177	8.531e-07	1998	k__Bacteria|p__Firmicutes|c__Clostridia|o__Peptostreptococcales|f__Anaerovoracaceae|g__Eubacterium_A	pheno.442	2	1	TRUE	0.0120689	2.17625e-05	0.973097	0.0120689	24.3837
rs3737581	G	A	G	A	-0.1034	0.0195067	0.4876	0.433419	FALSE	FALSE	FALSE	GCST90018609	0.0750552	0.794942	100000	constipation	TRUE	reported	textfile	0.02223	3.547e-06	1985	k__Bacteria|p__Proteobacteria|c__Gammaproteobacteria|o__Enterobacterales|f__Pasteurellaceae|g__Haemophilus_A|s__Haemophilus_A_parahaemolyticus_mgs_2498	pheno.465	2	1	TRUE	0.0107926	6.75487e-07	0.990421	0.0107926	21.6353
rs4453078	G	A	G	A	-0.1032	0.0682989	0.2369	0.263906	FALSE	FALSE	FALSE	GCST90018609	0.086387	0.429168	100000	constipation	TRUE	reported	textfile	0.02217	3.471e-06	1985	k__Bacteria|p__Proteobacteria|c__Gammaproteobacteria|o__Enterobacterales|f__Pasteurellaceae|g__Haemophilus_A|s__Haemophilus_A_parahaemolyticus_mgs_2498	pheno.465	2	1	TRUE	0.010809	6.25081e-06	0.987748	0.010809	21.6685
rs4847253	G	A	G	A	-0.1004	0.00483419	0.4777	0.46578	FALSE	FALSE	FALSE	GCST90018609	0.0763253	0.949498	100000	constipation	TRUE	reported	textfile	0.02216	6.182e-06	1985	k__Bacteria|p__Proteobacteria|c__Gammaproteobacteria|o__Enterobacterales|f__Pasteurellaceae|g__Haemophilus_A|s__Haemophilus_A_parahaemolyticus_mgs_2498	pheno.465	2	1	TRUE	0.0102455	4.01162e-08	0.987302	0.0102455	20.5271
rs117994551	G	A	G	A	-0.1021	-0.0690263	0.02555	0.0639359	FALSE	FALSE	FALSE	GCST90018609	0.151503	0.64867	100000	constipation	TRUE	reported	textfile	0.02247	5.869e-06	1978	k__Bacteria|p__Proteobacteria|c__Gammaproteobacteria|o__Enterobacterales|f__Pasteurellaceae|g__Haemophilus|s__Haemophilus_sp002998595_mgs_1353	pheno.476	2	1	TRUE	0.0103406	2.07584e-06	0.999347	0.0103406	20.6464
rs1655284	C	T	C	T	0.1014	-0.0950043	0.4821	0.480655	FALSE	FALSE	FALSE	GCST90018609	0.0745188	0.202343	100000	constipation	TRUE	reported	textfile	0.02253	7.166e-06	1978	k__Bacteria|p__Proteobacteria|c__Gammaproteobacteria|o__Enterobacterales|f__Pasteurellaceae|g__Haemophilus|s__Haemophilus_sp002998595_mgs_1353	pheno.476	2	1	TRUE	0.010147	1.62539e-05	1.00202	0.010147	20.256
rs74506808	G	A	G	A	-0.1121	-0.0526301	0.02753	0.0630503	FALSE	FALSE	FALSE	GCST90018609	0.150568	0.726681	100000	constipation	TRUE	reported	textfile	0.02237	5.911e-07	1978	k__Bacteria|p__Proteobacteria|c__Gammaproteobacteria|o__Enterobacterales|f__Pasteurellaceae|g__Haemophilus|s__Haemophilus_sp002998595_mgs_1353	pheno.476	2	1	TRUE	0.012549	1.22184e-06	0.994899	0.012549	25.1119
rs1779820	G	C	G	C	0.1017	0.0311465	0.3167	0.299631	FALSE	TRUE	FALSE	GCST90018609	0.0826413	0.706257	100000	constipation	TRUE	reported	textfile	0.02218	4.778e-06	1990	k__Bacteria|p__Bacteroidota|c__Bacteroidia|o__Flavobacteriales|f__Weeksellaceae|g__unclassified_mgs_439|s__unclassified_mgs_439	pheno.578	2	1	TRUE	0.0104649	1.42047e-06	0.989437	0.0104649	21.0242
rs636291	G	A	G	A	0.1036	0.0435558	0.2674	0.249173	FALSE	FALSE	FALSE	GCST90018609	0.0851127	0.608831	100000	constipation	TRUE	reported	textfile	0.02214	3.067e-06	1990	k__Bacteria|p__Bacteroidota|c__Bacteroidia|o__Flavobacteriales|f__Weeksellaceae|g__unclassified_mgs_439|s__unclassified_mgs_439	pheno.578	2	1	TRUE	0.0108941	2.61885e-06	0.987652	0.0108941	21.896
rs72768085	T	C	T	C	0.1022	0.106972	0.2579	0.282114	FALSE	FALSE	FALSE	GCST90018609	0.0819565	0.191815	100000	constipation	TRUE	reported	textfile	0.02225	4.674e-06	1990	k__Bacteria|p__Bacteroidota|c__Bacteroidia|o__Flavobacteriales|f__Weeksellaceae|g__unclassified_mgs_439|s__unclassified_mgs_439	pheno.578	2	1	TRUE	0.0105012	1.70363e-05	0.99256	0.0105012	21.098
rs36053581	T	C	T	C	-0.1001	0.02062	0.4035	0.351967	FALSE	FALSE	FALSE	GCST90018609	0.0859701	0.810446	100000	constipation	TRUE	reported	textfile	0.02224	7.11e-06	1979	k__Bacteria|p__Proteobacteria|c__Gammaproteobacteria|o__Burkholderiales|f__Neisseriaceae|g__Kingella|s__unclassified_mgs_554	pheno.604	2	1	TRUE	0.010143	5.75297e-07	0.989368	0.010143	20.2581
rs62133571	T	C	T	C	-0.1051	-0.23082	0.03447	0.0180881	FALSE	FALSE	FALSE	GCST90018609	0.296098	0.435662	100000	constipation	TRUE	reported	textfile	0.02224	2.45e-06	1979	k__Bacteria|p__Proteobacteria|c__Gammaproteobacteria|o__Burkholderiales|f__Neisseriaceae|g__Kingella|s__unclassified_mgs_554	pheno.604	2	1	TRUE	0.0111699	6.07691e-06	0.989368	0.0111699	22.3324
rs76159419	C	G	C	G	0.09944	0.234531	0.1079	0.0748321	FALSE	TRUE	FALSE	GCST90018609	0.13829	0.0898974	100000	constipation	TRUE	reported	textfile	0.02228	8.542e-06	1979	k__Bacteria|p__Proteobacteria|c__Gammaproteobacteria|o__Burkholderiales|f__Neisseriaceae|g__Kingella|s__unclassified_mgs_554	pheno.604	2	1	TRUE	0.00997542	2.87618e-05	0.991147	0.00997542	19.9201
rs11205090	C	A	C	A	0.09811	0.0646576	0.1357	0.148016	FALSE	FALSE	FALSE	GCST90018609	0.102864	0.529627	100000	constipation	TRUE	reported	textfile	0.02213	9.767e-06	2000	k__Bacteria|p__Firmicutes|c__Bacilli|o__Lactobacillales|f__Streptococcaceae|g__Streptococcus|s__unclassified_mgs_2776	pheno.611	2	1	TRUE	0.0097413	3.95113e-06	0.989684	0.0097413	19.6546
rs139795698	T	G	T	G	0.1149	0.0232948	0.2688	0.236234	FALSE	FALSE	FALSE	GCST90018609	0.0945155	0.805322	100000	constipation	TRUE	reported	textfile	0.02267	4.378e-07	1903	k__Bacteria|p__Firmicutes|c__Bacilli|o__Lactobacillales|f__Streptococcaceae|g__Streptococcus|s__unclassified_mgs_2776	pheno.611	2	1	TRUE	0.0126939	6.07462e-07	0.988942	0.0133329	25.6884
rs17371030	A	G	A	G	-0.1024	0.267695	0.0439	0.039627	FALSE	FALSE	FALSE	GCST90018609	0.18837	0.155284	100000	constipation	TRUE	reported	textfile	0.02219	4.175e-06	2000	k__Bacteria|p__Firmicutes|c__Bacilli|o__Lactobacillales|f__Streptococcaceae|g__Streptococcus|s__unclassified_mgs_2776	pheno.611	2	1	TRUE	0.0105459	2.01957e-05	0.992367	0.0105459	21.2954
rs12726867	A	G	A	G	0.1003	-0.0175853	0.03447	0.0239041	FALSE	FALSE	FALSE	GCST90018609	0.243779	0.942493	100000	constipation	TRUE	reported	textfile	0.02238	7.82e-06	1981	k__Bacteria|p__Actinobacteriota|c__Actinobacteria|o__Actinomycetales|f__Actinomycetaceae|g__Pauljensenia|s__unclassified_mgs_2005	pheno.619	2	1	TRUE	0.0100473	5.20376e-08	0.996099	0.0100473	20.0855
rs7414300	T	C	T	C	-0.1087	0.0250041	0.1369	0.147521	FALSE	FALSE	FALSE	GCST90018609	0.10495	0.811689	100000	constipation	TRUE	reported	textfile	0.0223	1.174e-06	1981	k__Bacteria|p__Actinobacteriota|c__Actinobacteria|o__Actinomycetales|f__Actinomycetaceae|g__Pauljensenia|s__unclassified_mgs_2005	pheno.619	2	1	TRUE	0.0118637	5.67632e-07	0.992538	0.0118637	23.7602
rs972764	T	C	T	C	0.1037	-0.00748255	0.09896	0.0790765	FALSE	FALSE	FALSE	GCST90018609	0.140361	0.957485	100000	constipation	TRUE	reported	textfile	0.02263	4.906e-06	1981	k__Bacteria|p__Actinobacteriota|c__Actinobacteria|o__Actinomycetales|f__Actinomycetaceae|g__Pauljensenia|s__unclassified_mgs_2005	pheno.619	2	1	TRUE	0.0104993	2.84195e-08	1.00723	0.0104993	20.9985
rs12043579	T	A	T	A	0.09882	-0.108504	0.0568	0.0464416	FALSE	TRUE	FALSE	GCST90018609	0.175491	0.536385	100000	constipation	TRUE	reported	textfile	0.02186	6.528e-06	1984	k__Bacteria|p__Fusobacteriota|c__Fusobacteriia|o__Fusobacteriales|f__Fusobacteriaceae|g__Fusobacterium|s__unclassified_mgs_2858	pheno.644	2	1	TRUE	0.0102054	3.82286e-06	0.973691	0.0102054	20.4357
rs17356825	T	C	T	C	-0.1005	-0.216813	0.03646	0.0202449	FALSE	FALSE	FALSE	GCST90018609	0.258213	0.401095	100000	constipation	TRUE	reported	textfile	0.02175	4.031e-06	1984	k__Bacteria|p__Fusobacteriota|c__Fusobacteriia|o__Fusobacteriales|f__Fusobacteriaceae|g__Fusobacterium|s__unclassified_mgs_2858	pheno.644	2	1	TRUE	0.0106575	7.05049e-06	0.968791	0.0106575	21.3508
rs7540547	A	G	A	G	0.1002	0.0232915	0.1887	0.192052	FALSE	FALSE	FALSE	GCST90018609	0.0952194	0.80676	100000	constipation	TRUE	reported	textfile	0.02179	4.501e-06	1984	k__Bacteria|p__Fusobacteriota|c__Fusobacteriia|o__Fusobacteriales|f__Fusobacteriaceae|g__Fusobacterium|s__unclassified_mgs_2858	pheno.644	2	1	TRUE	0.0105562	5.98344e-07	0.970573	0.0105562	21.1456
rs75459453	C	T	C	T	-0.0999	0.0245452	0.1677	0.212722	FALSE	FALSE	FALSE	GCST90018609	0.0891682	0.78311	100000	constipation	TRUE	reported	textfile	0.02178	4.759e-06	1984	k__Bacteria|p__Fusobacteriota|c__Fusobacteriia|o__Fusobacteriales|f__Fusobacteriaceae|g__Fusobacterium|s__unclassified_mgs_2858	pheno.644	2	1	TRUE	0.0105033	7.57743e-07	0.970127	0.0105033	21.0385
rs13023304	G	A	G	A	-0.1	-0.047307	0.03175	0.0769636	FALSE	FALSE	FALSE	GCST90018609	0.141382	0.737923	100000	constipation	TRUE	reported	textfile	0.0221	6.41e-06	1977	k__Bacteria|p__Proteobacteria|c__Gammaproteobacteria|o__Enterobacterales|f__Pasteurellaceae|g__Haemophilus_D|s__unclassified_mgs_3384	pheno.647	2	1	TRUE	0.0102605	1.11963e-06	0.982643	0.0102605	20.4746
rs1538291	T	C	T	C	-0.1018	-0.281346	0.04489	0.0461706	FALSE	FALSE	FALSE	GCST90018609	0.178313	0.114606	100000	constipation	TRUE	reported	textfile	0.02226	5.126e-06	1977	k__Bacteria|p__Proteobacteria|c__Gammaproteobacteria|o__Enterobacterales|f__Pasteurellaceae|g__Haemophilus_D|s__unclassified_mgs_3384	pheno.647	2	1	TRUE	0.0104786	2.48952e-05	0.989757	0.0104786	20.9144
rs60676364	A	G	A	G	-0.09962	-0.0726329	0.08879	0.0737694	FALSE	FALSE	FALSE	GCST90018609	0.140187	0.60438	100000	constipation	TRUE	reported	textfile	0.02216	7.326e-06	1977	k__Bacteria|p__Proteobacteria|c__Gammaproteobacteria|o__Enterobacterales|f__Pasteurellaceae|g__Haemophilus_D|s__unclassified_mgs_3384	pheno.647	2	1	TRUE	0.010129	2.68445e-06	0.98531	0.010129	20.2094
rs11265393	C	G	C	G	0.0985	-0.0695189	0.157	0.22739	FALSE	TRUE	FALSE	GCST90018609	0.089059	0.435042	100000	constipation	TRUE	reported	textfile	0.02202	8.185e-06	1988	k__Bacteria|p__Bacteroidota|c__Bacteroidia|o__Bacteroidales|f__Porphyromonadaceae|g__Porphyromonas|s__Porphyromonas_uenonis_A_mgs_658	pheno.698	2	1	TRUE	0.00997481	6.09334e-06	0.981806	0.00997481	20.0096
rs115885994	A	C	A	C	-0.09854	0.248538	0.1233	0.0865183	FALSE	FALSE	FALSE	GCST90018609	0.14832	0.0937983	100000	constipation	TRUE	reported	textfile	0.02222	9.711e-06	1988	k__Bacteria|p__Bacteroidota|c__Bacteroidia|o__Bacteroidales|f__Porphyromonadaceae|g__Porphyromonas|s__Porphyromonas_uenonis_A_mgs_658	pheno.698	2	1	TRUE	0.00980569	2.80793e-05	0.990723	0.00980569	19.6669
rs6683405	T	G	T	G	0.1049	0.0107547	0.2086	0.259327	FALSE	FALSE	FALSE	GCST90018609	0.0850591	0.899385	100000	constipation	TRUE	reported	textfile	0.02198	1.948e-06	1988	k__Bacteria|p__Bacteroidota|c__Bacteroidia|o__Bacteroidales|f__Porphyromonadaceae|g__Porphyromonas|s__Porphyromonas_uenonis_A_mgs_658	pheno.698	2	1	TRUE	0.0113387	1.5987e-07	0.980022	0.0113387	22.777
rs6676142	A	G	A	G	-0.1068	0.165674	0.1183	0.142768	FALSE	FALSE	FALSE	GCST90018609	0.110881	0.135134	100000	constipation	TRUE	reported	textfile	0.02224	1.703e-06	1997	k__Bacteria|p__Firmicutes|c__Bacilli|o__Lactobacillales|f__Streptococcaceae|g__Streptococcus|s__unclassified_mgs_2850	pheno.790	2	1	TRUE	0.0114272	2.2325e-05	0.993857	0.0114272	23.0607
rs6701727	C	T	C	T	0.1032	-0.0132558	0.2346	0.222348	FALSE	FALSE	FALSE	GCST90018609	0.089419	0.88215	100000	constipation	TRUE	reported	textfile	0.02234	4.089e-06	1978	k__Bacteria|p__Firmicutes|c__Bacilli|o__Lactobacillales|f__Streptococcaceae|g__Streptococcus|s__unclassified_mgs_2850	pheno.790	2	1	TRUE	0.0105835	2.19766e-07	0.993565	0.0106842	21.3399
rs77061225	A	G	A	G	-0.1081	-0.226098	0.0682	0.14076	FALSE	FALSE	FALSE	GCST90018609	0.10825	0.0367383	100000	constipation	TRUE	reported	textfile	0.02223	1.257e-06	1997	k__Bacteria|p__Firmicutes|c__Bacilli|o__Lactobacillales|f__Streptococcaceae|g__Streptococcus|s__unclassified_mgs_2850	pheno.790	2	1	TRUE	0.0117142	4.3624e-05	0.99341	0.0117142	23.6468
rs150306427	A	G	A	G	-0.0949	-0.04631	0.1714	0.223888	FALSE	FALSE	FALSE	GCST90018609	0.0957567	0.628655	100000	constipation	TRUE	reported	textfile	0.02139	9.678e-06	1991	k__Bacteria|p__Firmicutes|c__Clostridia|o__Lachnospirales|f__Lachnospiraceae|g__Oribacterium|s__unclassified_mgs_489	pheno.824	2	1	TRUE	0.00979939	2.33894e-06	0.954435	0.00979939	19.6839
rs2091248	G	C	G	C	0.09684	0.0196617	0.253	0.272452	FALSE	TRUE	FALSE	GCST90018609	0.0898679	0.826818	100000	constipation	TRUE	reported	textfile	0.02143	6.568e-06	1991	k__Bacteria|p__Firmicutes|c__Clostridia|o__Lachnospirales|f__Lachnospiraceae|g__Oribacterium|s__unclassified_mgs_489	pheno.824	2	1	TRUE	0.0101624	4.78677e-07	0.95622	0.0101624	20.4204
rs4300175	A	G	A	G	0.09585	0.190134	0.1611	0.169517	FALSE	FALSE	FALSE	GCST90018609	0.0974376	0.0510168	100000	constipation	TRUE	reported	textfile	0.0215	8.704e-06	1977	k__Bacteria|p__Firmicutes|c__Clostridia|o__Lachnospirales|f__Lachnospiraceae|g__Oribacterium|s__unclassified_mgs_489	pheno.824	2	1	TRUE	0.0098936	3.80765e-05	0.955965	0.00996303	19.875
rs112545786	C	T	C	T	0.1069	0.389964	0.01414	0.0155614	FALSE	FALSE	FALSE	GCST90018609	0.312459	0.212014	100000	constipation	TRUE	reported	textfile	0.02224	1.641e-06	1998	k__Bacteria|p__Firmicutes|c__Bacilli|o__Lactobacillales|f__Streptococcaceae|g__Streptococcus|s__unclassified_mgs_1204	pheno.826	2	1	TRUE	0.0114427	1.55763e-05	0.994106	0.0114427	23.1039
rs6656769	G	A	G	A	-0.09861	0.0183408	0.4484	0.441885	FALSE	FALSE	FALSE	GCST90018609	0.0744605	0.805438	100000	constipation	TRUE	reported	textfile	0.02214	8.896e-06	1998	k__Bacteria|p__Firmicutes|c__Bacilli|o__Lactobacillales|f__Streptococcaceae|g__Streptococcus|s__unclassified_mgs_1204	pheno.826	2	1	TRUE	0.00984082	6.06725e-07	0.989636	0.00984082	19.8375
rs76328623	A	T	A	T	0.09868	-0.00535832	0.0744	0.0738234	FALSE	TRUE	FALSE	GCST90018609	0.150441	0.971587	100000	constipation	TRUE	reported	textfile	0.02221	9.35e-06	1998	k__Bacteria|p__Firmicutes|c__Bacilli|o__Lactobacillales|f__Streptococcaceae|g__Streptococcus|s__unclassified_mgs_1204	pheno.826	2	1	TRUE	0.00979324	1.26863e-08	0.992765	0.00979324	19.7406
rs12070058	A	T	A	T	-0.1023	0.139979	0.04315	0.0470332	FALSE	TRUE	FALSE	GCST90018609	0.175337	0.42467	100000	constipation	TRUE	reported	textfile	0.02219	4.295e-06	1995	k__Bacteria|p__Campylobacterota|c__Campylobacteria|o__Campylobacterales|f__Campylobacteraceae|g__Campylobacter_A|s__unclassified_mgs_2249	pheno.830	2	1	TRUE	0.0105517	6.37365e-06	0.991126	0.0105517	21.2538
rs4650282	C	A	C	A	0.1044	-0.0778327	0.4417	0.366733	FALSE	FALSE	FALSE	GCST90018609	0.0768445	0.311127	100000	constipation	TRUE	reported	textfile	0.02221	2.75e-06	1995	k__Bacteria|p__Campylobacterota|c__Campylobacteria|o__Campylobacterales|f__Campylobacteraceae|g__Campylobacter_A|s__unclassified_mgs_2249	pheno.830	2	1	TRUE	0.010965	1.0259e-05	0.992019	0.010965	22.0955
rs56212532	G	A	G	A	0.1002	-0.0528708	0.1421	0.133951	FALSE	FALSE	FALSE	GCST90018609	0.109012	0.627677	100000	constipation	TRUE	reported	textfile	0.02225	7.106e-06	1995	k__Bacteria|p__Campylobacterota|c__Campylobacteria|o__Campylobacterales|f__Campylobacteraceae|g__Campylobacter_A|s__unclassified_mgs_2249	pheno.830	2	1	TRUE	0.0100733	2.35228e-06	0.993806	0.0100733	20.2803
rs61766108	C	T	C	T	0.09887	-0.0429992	0.2555	0.212321	FALSE	FALSE	FALSE	GCST90018609	0.0954518	0.652363	100000	constipation	TRUE	reported	textfile	0.02226	9.401e-06	1995	k__Bacteria|p__Campylobacterota|c__Campylobacteria|o__Campylobacterales|f__Campylobacteraceae|g__Campylobacter_A|s__unclassified_mgs_2249	pheno.830	2	1	TRUE	0.00980153	2.02937e-06	0.994252	0.00980153	19.7278
rs11162967	A	T	A	T	0.09828	-0.165638	0.124	0.127599	FALSE	TRUE	FALSE	GCST90018609	0.118074	0.160667	100000	constipation	TRUE	reported	textfile	0.02218	9.847e-06	1991	k__Bacteria|p__Firmicutes|c__Bacilli|o__Erysipelotrichales|f__Erysipelotrichaceae|g__Solobacterium|s__unclassified_mgs_1133	pheno.831	2	1	TRUE	0.00977477	1.96794e-05	0.989685	0.00977477	19.6339
rs4028387	C	T	C	T	0.1026	0.114246	0.3844	0.339784	FALSE	FALSE	FALSE	GCST90018609	0.0786854	0.146519	100000	constipation	TRUE	reported	textfile	0.02201	3.344e-06	1991	k__Bacteria|p__Firmicutes|c__Bacilli|o__Erysipelotrichales|f__Erysipelotrichaceae|g__Solobacterium|s__unclassified_mgs_1133	pheno.831	2	1	TRUE	0.0108069	2.10812e-05	0.9821	0.0108069	21.7297
rs6660837	A	C	A	C	-0.09971	-0.103065	0.2391	0.219061	FALSE	FALSE	FALSE	GCST90018609	0.0935043	0.270352	100000	constipation	TRUE	reported	textfile	0.02206	6.551e-06	1991	k__Bacteria|p__Firmicutes|c__Bacilli|o__Erysipelotrichales|f__Erysipelotrichaceae|g__Solobacterium|s__unclassified_mgs_1133	pheno.831	2	1	TRUE	0.010167	1.21497e-05	0.984331	0.010167	20.4299
rs114672491	A	G	A	G	-0.09856	-0.517554	0.0186	0.00576588	FALSE	FALSE	FALSE	GCST90018609	0.538165	0.336199	100000	constipation	TRUE	reported	textfile	0.02205	8.274e-06	1996	k__Bacteria|p__Bacteroidota|c__Bacteroidia|o__Bacteroidales|f__Bacteroidaceae|g__Prevotella|s__Prevotella_sp000467895_mgs_51	pheno.887	2	1	TRUE	0.0099204	9.24881e-06	0.985119	0.0099204	19.9795
rs1202601	G	A	G	A	0.09723	0.167836	0.4214	0.362578	FALSE	FALSE	FALSE	GCST90018609	0.0785478	0.0326189	100000	constipation	TRUE	reported	textfile	0.02189	9.414e-06	1996	k__Bacteria|p__Bacteroidota|c__Bacteroidia|o__Bacteroidales|f__Bacteroidaceae|g__Prevotella|s__Prevotella_sp000467895_mgs_51	pheno.887	2	1	TRUE	0.00979734	4.56555e-05	0.977971	0.00979734	19.7292
rs12044663	C	T	C	T	-0.09778	-0.0446084	0.1337	0.155744	FALSE	FALSE	FALSE	GCST90018609	0.104196	0.668564	100000	constipation	TRUE	reported	textfile	0.02195	8.865e-06	1996	k__Bacteria|p__Bacteroidota|c__Bacteroidia|o__Bacteroidales|f__Bacteroidaceae|g__Prevotella|s__Prevotella_sp000467895_mgs_51	pheno.887	2	1	TRUE	0.00985383	1.8329e-06	0.980652	0.00985383	19.8441
rs11586367	T	C	T	C	0.1013	0.164638	0.1059	0.108243	FALSE	FALSE	FALSE	GCST90018609	0.117225	0.160182	100000	constipation	TRUE	reported	textfile	0.02221	5.434e-06	1995	k__Bacteria|p__Firmicutes|c__Bacilli|o__Lactobacillales|f__Aerococcaceae|g__Granulicatella|s__Granulicatella_adiacens_mgs_1240	pheno.968	2	1	TRUE	0.0103301	1.9725e-05	0.992019	0.0103301	20.8028
rs3845434	C	T	C	T	-0.1113	0.00296974	0.2411	0.211496	FALSE	FALSE	FALSE	GCST90018609	0.0956369	0.975228	100000	constipation	TRUE	reported	textfile	0.02222	5.91e-07	1995	k__Bacteria|p__Firmicutes|c__Bacilli|o__Lactobacillales|f__Aerococcaceae|g__Granulicatella|s__Granulicatella_adiacens_mgs_1240	pheno.968	2	1	TRUE	0.0124326	9.64262e-09	0.992466	0.0124326	25.0901
rs656908	T	C	T	C	0.1012	0.0378127	0.1104	0.0967429	FALSE	FALSE	FALSE	GCST90018609	0.126334	0.764705	100000	constipation	TRUE	reported	textfile	0.02221	5.469e-06	1995	k__Bacteria|p__Firmicutes|c__Bacilli|o__Lactobacillales|f__Aerococcaceae|g__Granulicatella|s__Granulicatella_adiacens_mgs_1240	pheno.968	2	1	TRUE	0.0103099	8.9587e-07	0.992019	0.0103099	20.7617
rs16856306	G	A	G	A	-0.1033	-0.0179743	0.1667	0.194832	FALSE	FALSE	FALSE	GCST90018609	0.0970812	0.853114	100000	constipation	TRUE	reported	textfile	0.02186	2.431e-06	1991	k__Bacteria|p__Firmicutes|c__Bacilli|o__Lactobacillales|f__Streptococcaceae|g__Streptococcus|s__unclassified_mgs_2224	pheno.98	2	1	TRUE	0.0111024	3.428e-07	0.975407	0.0111024	22.3306
rs1884662	A	G	A	G	0.1098	0.181798	0.008185	0.00155775	FALSE	FALSE	FALSE	GCST90018609	1.09027	0.86757	100000	constipation	TRUE	reported	textfile	0.02181	5.154e-07	1991	k__Bacteria|p__Firmicutes|c__Bacilli|o__Lactobacillales|f__Streptococcaceae|g__Streptococcus|s__unclassified_mgs_2224	pheno.98	2	1	TRUE	0.0125823	2.78046e-07	0.973176	0.0125823	25.3451
rs7540833	G	A	G	A	-0.09913	0.044532	0.4735	0.482547	FALSE	FALSE	FALSE	GCST90018609	0.0732322	0.543125	100000	constipation	TRUE	reported	textfile	0.02186	6.131e-06	1991	k__Bacteria|p__Firmicutes|c__Bacilli|o__Lactobacillales|f__Streptococcaceae|g__Streptococcus|s__unclassified_mgs_2224	pheno.98	2	1	TRUE	0.0102331	3.69784e-06	0.975407	0.0102331	20.5641
rs10916131	C	T	C	T	0.09991	-0.0409589	0.2292	0.253578	FALSE	FALSE	FALSE	GCST90018609	0.0845522	0.628087	100000	constipation	TRUE	reported	textfile	0.02215	6.863e-06	1986	k__Bacteria|p__Firmicutes|c__Clostridia|o__4C28d-15|f__CAG-917|g__unclassified_mgs_1659|s__unclassified_mgs_1659	pheno.982	2	1	TRUE	0.0101507	2.34668e-06	0.987105	0.0101507	20.3456
rs72641757	A	C	A	C	0.09828	-0.166512	0.07019	0.0449051	FALSE	FALSE	FALSE	GCST90018609	0.182585	0.361785	100000	constipation	TRUE	reported	textfile	0.02209	9.136e-06	1986	k__Bacteria|p__Firmicutes|c__Clostridia|o__4C28d-15|f__CAG-917|g__unclassified_mgs_1659|s__unclassified_mgs_1659	pheno.982	2	1	TRUE	0.00987838	8.31698e-06	0.984431	0.00987838	19.7942
rs77286327	G	A	G	A	-0.09911	0.17816	0.02852	0.0259812	FALSE	FALSE	FALSE	GCST90018609	0.233213	0.444905	100000	constipation	TRUE	reported	textfile	0.02204	7.337e-06	1986	k__Bacteria|p__Firmicutes|c__Clostridia|o__4C28d-15|f__CAG-917|g__unclassified_mgs_1659|s__unclassified_mgs_1659	pheno.982	2	1	TRUE	0.0100894	5.83607e-06	0.982203	0.0100894	20.2214
